# Supplementary material for: Fibroblast growth factor receptor 3 (FGFR3) aberrations in muscle-invasive urothelial carcinoma
Source: BMC Urol. 2018 Jul 31;18:68. doi: 10.1186/s12894-018-0380-1 (PMC6069868; doi:10.1186/s12894-018-0380-1)
Supplement: Supplementary file 1 — Table S1. List of targeted genes in Ion AmpliSeq™ Cancer Panel v2. (XLSX 79 kb) [file 12894_2018_380_MOESM1_ESM.xlsx]

## Sheet: Supplementary Table 1
Gene	Accession_number	COSMIC_id	CDS_mut_syntax	AA_mut_syntax	Strand	HG19_coordinates	Amplicon_id	Insert	Target_url
BRAF	NM_004333	449	c.1391G>A	p.G464E	-	7:140481417-140481417	1308445	ACTGTTCCAAATGATCCAGATCCAATTCTTTGTCCCACTGTAATCTGCCCATCAGGAATCTCCCAATCATCACTCGAGTCCCGTCTACCAAGTGTTTTCTTGATAAAAA	http://www.sanger.ac.uk/perl/genetics/CGP/cosmic?action=mut_summary&id=449
BRAF	NM_004333	450	c.1391G>T	p.G464V	-	7:140481417-140481417	1308445	ACTGTTCCAAATGATCCAGATCCAATTCTTTGTCCCACTGTAATCTGCCCATCAGGAATCTCCCAATCATCACTCGAGTCCCGTCTACCAAGTGTTTTCTTGATAAAAA	http://www.sanger.ac.uk/perl/genetics/CGP/cosmic?action=mut_summary&id=450
BRAF	NM_004333	451	c.1397G>T	p.G466V	-	7:140481411-140481411	1308445	ACTGTTCCAAATGATCCAGATCCAATTCTTTGTCCCACTGTAATCTGCCCATCAGGAATCTCCCAATCATCACTCGAGTCCCGTCTACCAAGTGTTTTCTTGATAAAAA	http://www.sanger.ac.uk/perl/genetics/CGP/cosmic?action=mut_summary&id=451
BRAF	NM_004333	452	c.1397G>C	p.G466A	-	7:140481411-140481411	1308445	ACTGTTCCAAATGATCCAGATCCAATTCTTTGTCCCACTGTAATCTGCCCATCAGGAATCTCCCAATCATCACTCGAGTCCCGTCTACCAAGTGTTTTCTTGATAAAAA	http://www.sanger.ac.uk/perl/genetics/CGP/cosmic?action=mut_summary&id=452
BRAF	NM_004333	453	c.1397G>A	p.G466E	-	7:140481411-140481411	1308445	ACTGTTCCAAATGATCCAGATCCAATTCTTTGTCCCACTGTAATCTGCCCATCAGGAATCTCCCAATCATCACTCGAGTCCCGTCTACCAAGTGTTTTCTTGATAAAAA	http://www.sanger.ac.uk/perl/genetics/CGP/cosmic?action=mut_summary&id=453
BRAF	NM_004333	455	c.1405G>C	p.G469R	-	7:140481403-140481403	1308445	ACTGTTCCAAATGATCCAGATCCAATTCTTTGTCCCACTGTAATCTGCCCATCAGGAATCTCCCAATCATCACTCGAGTCCCGTCTACCAAGTGTTTTCTTGATAAAAA	http://www.sanger.ac.uk/perl/genetics/CGP/cosmic?action=mut_summary&id=455
BRAF	NM_004333	457	c.1405G>A	p.G469R	-	7:140481403-140481403	1308445	ACTGTTCCAAATGATCCAGATCCAATTCTTTGTCCCACTGTAATCTGCCCATCAGGAATCTCCCAATCATCACTCGAGTCCCGTCTACCAAGTGTTTTCTTGATAAAAA	http://www.sanger.ac.uk/perl/genetics/CGP/cosmic?action=mut_summary&id=457
BRAF	NM_004333	458	c.1405_1406GG>TC	p.G469S	-	7:140481402-140481403	1308445	ACTGTTCCAAATGATCCAGATCCAATTCTTTGTCCCACTGTAATCTGCCCATCAGGAATCTCCCAATCATCACTCGAGTCCCGTCTACCAAGTGTTTTCTTGATAAAAA	http://www.sanger.ac.uk/perl/genetics/CGP/cosmic?action=mut_summary&id=458
BRAF	NM_004333	459	c.1406G>T	p.G469V	-	7:140481402-140481402	1308445	ACTGTTCCAAATGATCCAGATCCAATTCTTTGTCCCACTGTAATCTGCCCATCAGGAATCTCCCAATCATCACTCGAGTCCCGTCTACCAAGTGTTTTCTTGATAAAAA	http://www.sanger.ac.uk/perl/genetics/CGP/cosmic?action=mut_summary&id=459
BRAF	NM_004333	460	c.1406G>C	p.G469A	-	7:140481402-140481402	1308445	ACTGTTCCAAATGATCCAGATCCAATTCTTTGTCCCACTGTAATCTGCCCATCAGGAATCTCCCAATCATCACTCGAGTCCCGTCTACCAAGTGTTTTCTTGATAAAAA	http://www.sanger.ac.uk/perl/genetics/CGP/cosmic?action=mut_summary&id=460
BRAF	NM_004333	461	c.1406G>A	p.G469E	-	7:140481402-140481402	1308445	ACTGTTCCAAATGATCCAGATCCAATTCTTTGTCCCACTGTAATCTGCCCATCAGGAATCTCCCAATCATCACTCGAGTCCCGTCTACCAAGTGTTTTCTTGATAAAAA	http://www.sanger.ac.uk/perl/genetics/CGP/cosmic?action=mut_summary&id=461
BRAF	NM_004333	462	c.1742A>G	p.N581S	-	7:140453193-140453193	304699	CTCCATCGAGATTTCACTGTAGCTAGACCAAAATCACCTATTTTTACTGTGAGGTCTTCATGAAGAAATATATCTGAGGTGTAGTAAGTAAAGGAAAACAGTA	http://www.sanger.ac.uk/perl/genetics/CGP/cosmic?action=mut_summary&id=462
BRAF	NM_004333	463	c.1756G>A	p.E586K	-	7:140453179-140453179	304699	CTCCATCGAGATTTCACTGTAGCTAGACCAAAATCACCTATTTTTACTGTGAGGTCTTCATGAAGAAATATATCTGAGGTGTAGTAAGTAAAGGAAAACAGTA	http://www.sanger.ac.uk/perl/genetics/CGP/cosmic?action=mut_summary&id=463
BRAF	NM_004333	464	c.1760A>C	p.D587A	-	7:140453175-140453175	304699	CTCCATCGAGATTTCACTGTAGCTAGACCAAAATCACCTATTTTTACTGTGAGGTCTTCATGAAGAAATATATCTGAGGTGTAGTAAGTAAAGGAAAACAGTA	http://www.sanger.ac.uk/perl/genetics/CGP/cosmic?action=mut_summary&id=464
BRAF	NM_004333	465	c.1761C>G	p.D587E	-	7:140453174-140453174	304699	CTCCATCGAGATTTCACTGTAGCTAGACCAAAATCACCTATTTTTACTGTGAGGTCTTCATGAAGAAATATATCTGAGGTGTAGTAAGTAAAGGAAAACAGTA	http://www.sanger.ac.uk/perl/genetics/CGP/cosmic?action=mut_summary&id=465
BRAF	NM_004333	466	c.1781A>T	p.D594V	-	7:140453154-140453154	304699	CTCCATCGAGATTTCACTGTAGCTAGACCAAAATCACCTATTTTTACTGTGAGGTCTTCATGAAGAAATATATCTGAGGTGTAGTAAGTAAAGGAAAACAGTA	http://www.sanger.ac.uk/perl/genetics/CGP/cosmic?action=mut_summary&id=466
BRAF	NM_004333	467	c.1781A>G	p.D594G	-	7:140453154-140453154	304699	CTCCATCGAGATTTCACTGTAGCTAGACCAAAATCACCTATTTTTACTGTGAGGTCTTCATGAAGAAATATATCTGAGGTGTAGTAAGTAAAGGAAAACAGTA	http://www.sanger.ac.uk/perl/genetics/CGP/cosmic?action=mut_summary&id=467
BRAF	NM_004333	468	c.1785T>G	p.F595L	-	7:140453150-140453150	304699	CTCCATCGAGATTTCACTGTAGCTAGACCAAAATCACCTATTTTTACTGTGAGGTCTTCATGAAGAAATATATCTGAGGTGTAGTAAGTAAAGGAAAACAGTA	http://www.sanger.ac.uk/perl/genetics/CGP/cosmic?action=mut_summary&id=468
BRAF	NM_004333	469	c.1786G>C	p.G596R	-	7:140453149-140453149	304699	CTCCATCGAGATTTCACTGTAGCTAGACCAAAATCACCTATTTTTACTGTGAGGTCTTCATGAAGAAATATATCTGAGGTGTAGTAAGTAAAGGAAAACAGTA	http://www.sanger.ac.uk/perl/genetics/CGP/cosmic?action=mut_summary&id=469
BRAF	NM_004333	470	c.1789C>G	p.L597V	-	7:140453146-140453146	304699	CTCCATCGAGATTTCACTGTAGCTAGACCAAAATCACCTATTTTTACTGTGAGGTCTTCATGAAGAAATATATCTGAGGTGTAGTAAGTAAAGGAAAACAGTA	http://www.sanger.ac.uk/perl/genetics/CGP/cosmic?action=mut_summary&id=470
BRAF	NM_004333	471	c.1790T>G	p.L597R	-	7:140453145-140453145	304699	CTCCATCGAGATTTCACTGTAGCTAGACCAAAATCACCTATTTTTACTGTGAGGTCTTCATGAAGAAATATATCTGAGGTGTAGTAAGTAAAGGAAAACAGTA	http://www.sanger.ac.uk/perl/genetics/CGP/cosmic?action=mut_summary&id=471
BRAF	NM_004333	472	c.1796C>T	p.T599I	-	7:140453139-140453139	304699	CTCCATCGAGATTTCACTGTAGCTAGACCAAAATCACCTATTTTTACTGTGAGGTCTTCATGAAGAAATATATCTGAGGTGTAGTAAGTAAAGGAAAACAGTA	http://www.sanger.ac.uk/perl/genetics/CGP/cosmic?action=mut_summary&id=472
BRAF	NM_004333	473	c.1798_1799GT>AA	p.V600K	-	7:140453136-140453137	304699	CTCCATCGAGATTTCACTGTAGCTAGACCAAAATCACCTATTTTTACTGTGAGGTCTTCATGAAGAAATATATCTGAGGTGTAGTAAGTAAAGGAAAACAGTA	http://www.sanger.ac.uk/perl/genetics/CGP/cosmic?action=mut_summary&id=473
BRAF	NM_004333	474	c.1798_1799GT>AG	p.V600R	-	7:140453136-140453137	304699	CTCCATCGAGATTTCACTGTAGCTAGACCAAAATCACCTATTTTTACTGTGAGGTCTTCATGAAGAAATATATCTGAGGTGTAGTAAGTAAAGGAAAACAGTA	http://www.sanger.ac.uk/perl/genetics/CGP/cosmic?action=mut_summary&id=474
BRAF	NM_004333	475	c.1799_1800TG>AA	p.V600E	-	7:140453135-140453136	304699	CTCCATCGAGATTTCACTGTAGCTAGACCAAAATCACCTATTTTTACTGTGAGGTCTTCATGAAGAAATATATCTGAGGTGTAGTAAGTAAAGGAAAACAGTA	http://www.sanger.ac.uk/perl/genetics/CGP/cosmic?action=mut_summary&id=475
BRAF	NM_004333	476	c.1799T>A	p.V600E	-	7:140453136-140453136	304699	CTCCATCGAGATTTCACTGTAGCTAGACCAAAATCACCTATTTTTACTGTGAGGTCTTCATGAAGAAATATATCTGAGGTGTAGTAAGTAAAGGAAAACAGTA	http://www.sanger.ac.uk/perl/genetics/CGP/cosmic?action=mut_summary&id=476
BRAF	NM_004333	477	c.1799_1800TG>AT	p.V600D	-	7:140453135-140453136	304699	CTCCATCGAGATTTCACTGTAGCTAGACCAAAATCACCTATTTTTACTGTGAGGTCTTCATGAAGAAATATATCTGAGGTGTAGTAAGTAAAGGAAAACAGTA	http://www.sanger.ac.uk/perl/genetics/CGP/cosmic?action=mut_summary&id=477
BRAF	NM_004333	478	c.1801A>G	p.K601E	-	7:140453134-140453134	304699	CTCCATCGAGATTTCACTGTAGCTAGACCAAAATCACCTATTTTTACTGTGAGGTCTTCATGAAGAAATATATCTGAGGTGTAGTAAGTAAAGGAAAACAGTA	http://www.sanger.ac.uk/perl/genetics/CGP/cosmic?action=mut_summary&id=478
HRAS	NM_005343	480	c.34G>A	p.G12S	-	11:534289-534289	84984	CTGGATGGTCAGCGCACTCTTGCCCACACCGCCGGCGCCCACCACCACCAGCT	http://www.sanger.ac.uk/perl/genetics/CGP/cosmic?action=mut_summary&id=480
HRAS	NM_005343	481	c.34G>T	p.G12C	-	11:534289-534289	84984	CTGGATGGTCAGCGCACTCTTGCCCACACCGCCGGCGCCCACCACCACCAGCT	http://www.sanger.ac.uk/perl/genetics/CGP/cosmic?action=mut_summary&id=481
HRAS	NM_005343	482	c.34G>C	p.G12R	-	11:534289-534289	84984	CTGGATGGTCAGCGCACTCTTGCCCACACCGCCGGCGCCCACCACCACCAGCT	http://www.sanger.ac.uk/perl/genetics/CGP/cosmic?action=mut_summary&id=482
HRAS	NM_005343	483	c.35G>T	p.G12V	-	11:534288-534288	84984	CTGGATGGTCAGCGCACTCTTGCCCACACCGCCGGCGCCCACCACCACCAGCT	http://www.sanger.ac.uk/perl/genetics/CGP/cosmic?action=mut_summary&id=483
HRAS	NM_005343	484	c.35G>A	p.G12D	-	11:534288-534288	84984	CTGGATGGTCAGCGCACTCTTGCCCACACCGCCGGCGCCCACCACCACCAGCT	http://www.sanger.ac.uk/perl/genetics/CGP/cosmic?action=mut_summary&id=484
HRAS	NM_005343	485	c.35G>C	p.G12A	-	11:534288-534288	84984	CTGGATGGTCAGCGCACTCTTGCCCACACCGCCGGCGCCCACCACCACCAGCT	http://www.sanger.ac.uk/perl/genetics/CGP/cosmic?action=mut_summary&id=485
HRAS	NM_005343	486	c.37G>C	p.G13R	-	11:534286-534286	84984	CTGGATGGTCAGCGCACTCTTGCCCACACCGCCGGCGCCCACCACCACCAGCT	http://www.sanger.ac.uk/perl/genetics/CGP/cosmic?action=mut_summary&id=486
HRAS	NM_005343	487	c.37G>A	p.G13S	-	11:534286-534286	84984	CTGGATGGTCAGCGCACTCTTGCCCACACCGCCGGCGCCCACCACCACCAGCT	http://www.sanger.ac.uk/perl/genetics/CGP/cosmic?action=mut_summary&id=487
HRAS	NM_005343	488	c.37G>T	p.G13C	-	11:534286-534286	84984	CTGGATGGTCAGCGCACTCTTGCCCACACCGCCGGCGCCCACCACCACCAGCT	http://www.sanger.ac.uk/perl/genetics/CGP/cosmic?action=mut_summary&id=488
HRAS	NM_005343	489	c.38G>T	p.G13V	-	11:534285-534285	84984	CTGGATGGTCAGCGCACTCTTGCCCACACCGCCGGCGCCCACCACCACCAGCT	http://www.sanger.ac.uk/perl/genetics/CGP/cosmic?action=mut_summary&id=489
HRAS	NM_005343	490	c.38G>A	p.G13D	-	11:534285-534285	84984	CTGGATGGTCAGCGCACTCTTGCCCACACCGCCGGCGCCCACCACCACCAGCT	http://www.sanger.ac.uk/perl/genetics/CGP/cosmic?action=mut_summary&id=490
HRAS	NM_005343	496	c.181C>A	p.Q61K	-	11:533875-533875	120430	GGAAGCCCTCCCCGGTGCGCATGTACTGGTCCCGCATGGCGCTGTACTCCTCCTGGCCGGCGGTATCCAGGATGTCCAACAGGCACGTCTCC	http://www.sanger.ac.uk/perl/genetics/CGP/cosmic?action=mut_summary&id=496
HRAS	NM_005343	498	c.182A>T	p.Q61L	-	11:533874-533874	120430	GGAAGCCCTCCCCGGTGCGCATGTACTGGTCCCGCATGGCGCTGTACTCCTCCTGGCCGGCGGTATCCAGGATGTCCAACAGGCACGTCTCC	http://www.sanger.ac.uk/perl/genetics/CGP/cosmic?action=mut_summary&id=498
HRAS	NM_005343	499	c.182A>G	p.Q61R	-	11:533874-533874	120430	GGAAGCCCTCCCCGGTGCGCATGTACTGGTCCCGCATGGCGCTGTACTCCTCCTGGCCGGCGGTATCCAGGATGTCCAACAGGCACGTCTCC	http://www.sanger.ac.uk/perl/genetics/CGP/cosmic?action=mut_summary&id=499
HRAS	NM_005343	500	c.182A>C	p.Q61P	-	11:533874-533874	120430	GGAAGCCCTCCCCGGTGCGCATGTACTGGTCCCGCATGGCGCTGTACTCCTCCTGGCCGGCGGTATCCAGGATGTCCAACAGGCACGTCTCC	http://www.sanger.ac.uk/perl/genetics/CGP/cosmic?action=mut_summary&id=500
HRAS	NM_005343	501	c.182_183AG>GT	p.Q61R	-	11:533873-533874	120430	GGAAGCCCTCCCCGGTGCGCATGTACTGGTCCCGCATGGCGCTGTACTCCTCCTGGCCGGCGGTATCCAGGATGTCCAACAGGCACGTCTCC	http://www.sanger.ac.uk/perl/genetics/CGP/cosmic?action=mut_summary&id=501
HRAS	NM_005343	502	c.183G>T	p.Q61H	-	11:533873-533873	120430	GGAAGCCCTCCCCGGTGCGCATGTACTGGTCCCGCATGGCGCTGTACTCCTCCTGGCCGGCGGTATCCAGGATGTCCAACAGGCACGTCTCC	http://www.sanger.ac.uk/perl/genetics/CGP/cosmic?action=mut_summary&id=502
HRAS	NM_005343	503	c.183G>C	p.Q61H	-	11:533873-533873	120430	GGAAGCCCTCCCCGGTGCGCATGTACTGGTCCCGCATGGCGCTGTACTCCTCCTGGCCGGCGGTATCCAGGATGTCCAACAGGCACGTCTCC	http://www.sanger.ac.uk/perl/genetics/CGP/cosmic?action=mut_summary&id=503
KRAS	NM_004985	513	c.34_36GGT>TGC	p.G12C	-	12:25398283-25398285	553293	ATGATTCTGAATTAGCTGTATCGTCAAGGCACTCTTGCCTACGCCACCAGCTCCAACTACCACAAGTT	http://www.sanger.ac.uk/perl/genetics/CGP/cosmic?action=mut_summary&id=513
KRAS	NM_004985	515	c.35_36GT>TC	p.G12V	-	12:25398283-25398284	553293	ATGATTCTGAATTAGCTGTATCGTCAAGGCACTCTTGCCTACGCCACCAGCTCCAACTACCACAAGTT	http://www.sanger.ac.uk/perl/genetics/CGP/cosmic?action=mut_summary&id=515
KRAS	NM_004985	516	c.34G>T	p.G12C	-	12:25398285-25398285	553293	ATGATTCTGAATTAGCTGTATCGTCAAGGCACTCTTGCCTACGCCACCAGCTCCAACTACCACAAGTT	http://www.sanger.ac.uk/perl/genetics/CGP/cosmic?action=mut_summary&id=516
KRAS	NM_004985	517	c.34G>A	p.G12S	-	12:25398285-25398285	553293	ATGATTCTGAATTAGCTGTATCGTCAAGGCACTCTTGCCTACGCCACCAGCTCCAACTACCACAAGTT	http://www.sanger.ac.uk/perl/genetics/CGP/cosmic?action=mut_summary&id=517
KRAS	NM_004985	518	c.34G>C	p.G12R	-	12:25398285-25398285	553293	ATGATTCTGAATTAGCTGTATCGTCAAGGCACTCTTGCCTACGCCACCAGCTCCAACTACCACAAGTT	http://www.sanger.ac.uk/perl/genetics/CGP/cosmic?action=mut_summary&id=518
KRAS	NM_004985	520	c.35G>T	p.G12V	-	12:25398284-25398284	553293	ATGATTCTGAATTAGCTGTATCGTCAAGGCACTCTTGCCTACGCCACCAGCTCCAACTACCACAAGTT	http://www.sanger.ac.uk/perl/genetics/CGP/cosmic?action=mut_summary&id=520
KRAS	NM_004985	521	c.35G>A	p.G12D	-	12:25398284-25398284	553293	ATGATTCTGAATTAGCTGTATCGTCAAGGCACTCTTGCCTACGCCACCAGCTCCAACTACCACAAGTT	http://www.sanger.ac.uk/perl/genetics/CGP/cosmic?action=mut_summary&id=521
KRAS	NM_004985	522	c.35G>C	p.G12A	-	12:25398284-25398284	553293	ATGATTCTGAATTAGCTGTATCGTCAAGGCACTCTTGCCTACGCCACCAGCTCCAACTACCACAAGTT	http://www.sanger.ac.uk/perl/genetics/CGP/cosmic?action=mut_summary&id=522
KRAS	NM_004985	526	c.37_39GGC>CGT	p.G13R	-	12:25398280-25398282	553293	ATGATTCTGAATTAGCTGTATCGTCAAGGCACTCTTGCCTACGCCACCAGCTCCAACTACCACAAGTT	http://www.sanger.ac.uk/perl/genetics/CGP/cosmic?action=mut_summary&id=526
KRAS	NM_004985	527	c.37G>T	p.G13C	-	12:25398282-25398282	553293	ATGATTCTGAATTAGCTGTATCGTCAAGGCACTCTTGCCTACGCCACCAGCTCCAACTACCACAAGTT	http://www.sanger.ac.uk/perl/genetics/CGP/cosmic?action=mut_summary&id=527
KRAS	NM_004985	528	c.37G>A	p.G13S	-	12:25398282-25398282	553293	ATGATTCTGAATTAGCTGTATCGTCAAGGCACTCTTGCCTACGCCACCAGCTCCAACTACCACAAGTT	http://www.sanger.ac.uk/perl/genetics/CGP/cosmic?action=mut_summary&id=528
KRAS	NM_004985	529	c.37G>C	p.G13R	-	12:25398282-25398282	553293	ATGATTCTGAATTAGCTGTATCGTCAAGGCACTCTTGCCTACGCCACCAGCTCCAACTACCACAAGTT	http://www.sanger.ac.uk/perl/genetics/CGP/cosmic?action=mut_summary&id=529
KRAS	NM_004985	530	c.38_39GC>TG	p.G13V	-	12:25398280-25398281	553293	ATGATTCTGAATTAGCTGTATCGTCAAGGCACTCTTGCCTACGCCACCAGCTCCAACTACCACAAGTT	http://www.sanger.ac.uk/perl/genetics/CGP/cosmic?action=mut_summary&id=530
KRAS	NM_004985	531	c.38_39GC>AT	p.G13D	-	12:25398280-25398281	553293	ATGATTCTGAATTAGCTGTATCGTCAAGGCACTCTTGCCTACGCCACCAGCTCCAACTACCACAAGTT	http://www.sanger.ac.uk/perl/genetics/CGP/cosmic?action=mut_summary&id=531
KRAS	NM_004985	532	c.38G>A	p.G13D	-	12:25398281-25398281	553293	ATGATTCTGAATTAGCTGTATCGTCAAGGCACTCTTGCCTACGCCACCAGCTCCAACTACCACAAGTT	http://www.sanger.ac.uk/perl/genetics/CGP/cosmic?action=mut_summary&id=532
KRAS	NM_004985	533	c.38G>C	p.G13A	-	12:25398281-25398281	553293	ATGATTCTGAATTAGCTGTATCGTCAAGGCACTCTTGCCTACGCCACCAGCTCCAACTACCACAAGTT	http://www.sanger.ac.uk/perl/genetics/CGP/cosmic?action=mut_summary&id=533
KRAS	NM_004985	534	c.38G>T	p.G13V	-	12:25398281-25398281	553293	ATGATTCTGAATTAGCTGTATCGTCAAGGCACTCTTGCCTACGCCACCAGCTCCAACTACCACAAGTT	http://www.sanger.ac.uk/perl/genetics/CGP/cosmic?action=mut_summary&id=534
KRAS	NM_004985	543	c.64C>A	p.Q22K	-	12:25398255-25398255	553293	ATGATTCTGAATTAGCTGTATCGTCAAGGCACTCTTGCCTACGCCACCAGCTCCAACTACCACAAGTT	http://www.sanger.ac.uk/perl/genetics/CGP/cosmic?action=mut_summary&id=543
KRAS	NM_004985	546	c.175G>A	p.A59T	-	12:25380283-25380283	87927	TTGCACTGTACTCCTCTTGACCTGCTGTGTCGAGAATATCCAAGAGACAGGTTTCTCCATCAATTACTACTTGCTTCCTG	http://www.sanger.ac.uk/perl/genetics/CGP/cosmic?action=mut_summary&id=546
KRAS	NM_004985	549	c.181C>A	p.Q61K	-	12:25380277-25380277	87927	TTGCACTGTACTCCTCTTGACCTGCTGTGTCGAGAATATCCAAGAGACAGGTTTCTCCATCAATTACTACTTGCTTCCTG	http://www.sanger.ac.uk/perl/genetics/CGP/cosmic?action=mut_summary&id=549
KRAS	NM_004985	550	c.181C>G	p.Q61E	-	12:25380277-25380277	87927	TTGCACTGTACTCCTCTTGACCTGCTGTGTCGAGAATATCCAAGAGACAGGTTTCTCCATCAATTACTACTTGCTTCCTG	http://www.sanger.ac.uk/perl/genetics/CGP/cosmic?action=mut_summary&id=550
KRAS	NM_004985	551	c.182A>C	p.Q61P	-	12:25380276-25380276	87927	TTGCACTGTACTCCTCTTGACCTGCTGTGTCGAGAATATCCAAGAGACAGGTTTCTCCATCAATTACTACTTGCTTCCTG	http://www.sanger.ac.uk/perl/genetics/CGP/cosmic?action=mut_summary&id=551
KRAS	NM_004985	552	c.182A>G	p.Q61R	-	12:25380276-25380276	87927	TTGCACTGTACTCCTCTTGACCTGCTGTGTCGAGAATATCCAAGAGACAGGTTTCTCCATCAATTACTACTTGCTTCCTG	http://www.sanger.ac.uk/perl/genetics/CGP/cosmic?action=mut_summary&id=552
KRAS	NM_004985	553	c.182A>T	p.Q61L	-	12:25380276-25380276	87927	TTGCACTGTACTCCTCTTGACCTGCTGTGTCGAGAATATCCAAGAGACAGGTTTCTCCATCAATTACTACTTGCTTCCTG	http://www.sanger.ac.uk/perl/genetics/CGP/cosmic?action=mut_summary&id=553
KRAS	NM_004985	554	c.183A>C	p.Q61H	-	12:25380275-25380275	87927	TTGCACTGTACTCCTCTTGACCTGCTGTGTCGAGAATATCCAAGAGACAGGTTTCTCCATCAATTACTACTTGCTTCCTG	http://www.sanger.ac.uk/perl/genetics/CGP/cosmic?action=mut_summary&id=554
KRAS	NM_004985	555	c.183A>T	p.Q61H	-	12:25380275-25380275	87927	TTGCACTGTACTCCTCTTGACCTGCTGTGTCGAGAATATCCAAGAGACAGGTTTCTCCATCAATTACTACTTGCTTCCTG	http://www.sanger.ac.uk/perl/genetics/CGP/cosmic?action=mut_summary&id=555
NRAS	NM_002524	561	c.34G>C	p.G12R	-	1:115258748-115258748	30373	GGATTGTCAGTGCGCTTTTCCCAACACCACCTGCTCCAACCACCACCA	http://www.sanger.ac.uk/perl/genetics/CGP/cosmic?action=mut_summary&id=561
NRAS	NM_002524	562	c.34G>T	p.G12C	-	1:115258748-115258748	30373	GGATTGTCAGTGCGCTTTTCCCAACACCACCTGCTCCAACCACCACCA	http://www.sanger.ac.uk/perl/genetics/CGP/cosmic?action=mut_summary&id=562
NRAS	NM_002524	563	c.34G>A	p.G12S	-	1:115258748-115258748	30373	GGATTGTCAGTGCGCTTTTCCCAACACCACCTGCTCCAACCACCACCA	http://www.sanger.ac.uk/perl/genetics/CGP/cosmic?action=mut_summary&id=563
NRAS	NM_002524	564	c.35G>A	p.G12D	-	1:115258747-115258747	30373	GGATTGTCAGTGCGCTTTTCCCAACACCACCTGCTCCAACCACCACCA	http://www.sanger.ac.uk/perl/genetics/CGP/cosmic?action=mut_summary&id=564
NRAS	NM_002524	565	c.35G>C	p.G12A	-	1:115258747-115258747	30373	GGATTGTCAGTGCGCTTTTCCCAACACCACCTGCTCCAACCACCACCA	http://www.sanger.ac.uk/perl/genetics/CGP/cosmic?action=mut_summary&id=565
NRAS	NM_002524	566	c.35G>T	p.G12V	-	1:115258747-115258747	30373	GGATTGTCAGTGCGCTTTTCCCAACACCACCTGCTCCAACCACCACCA	http://www.sanger.ac.uk/perl/genetics/CGP/cosmic?action=mut_summary&id=566
NRAS	NM_002524	569	c.37G>C	p.G13R	-	1:115258745-115258745	30373	GGATTGTCAGTGCGCTTTTCCCAACACCACCTGCTCCAACCACCACCA	http://www.sanger.ac.uk/perl/genetics/CGP/cosmic?action=mut_summary&id=569
NRAS	NM_002524	570	c.37G>T	p.G13C	-	1:115258745-115258745	30373	GGATTGTCAGTGCGCTTTTCCCAACACCACCTGCTCCAACCACCACCA	http://www.sanger.ac.uk/perl/genetics/CGP/cosmic?action=mut_summary&id=570
NRAS	NM_002524	571	c.37G>A	p.G13S	-	1:115258745-115258745	30373	GGATTGTCAGTGCGCTTTTCCCAACACCACCTGCTCCAACCACCACCA	http://www.sanger.ac.uk/perl/genetics/CGP/cosmic?action=mut_summary&id=571
NRAS	NM_002524	572	c.38_39GT>TC	p.G13V	-	1:115258743-115258744	30373	GGATTGTCAGTGCGCTTTTCCCAACACCACCTGCTCCAACCACCACCA	http://www.sanger.ac.uk/perl/genetics/CGP/cosmic?action=mut_summary&id=572
NRAS	NM_002524	573	c.38G>A	p.G13D	-	1:115258744-115258744	30373	GGATTGTCAGTGCGCTTTTCCCAACACCACCTGCTCCAACCACCACCA	http://www.sanger.ac.uk/perl/genetics/CGP/cosmic?action=mut_summary&id=573
NRAS	NM_002524	574	c.38G>T	p.G13V	-	1:115258744-115258744	30373	GGATTGTCAGTGCGCTTTTCCCAACACCACCTGCTCCAACCACCACCA	http://www.sanger.ac.uk/perl/genetics/CGP/cosmic?action=mut_summary&id=574
NRAS	NM_002524	575	c.38G>C	p.G13A	-	1:115258744-115258744	30373	GGATTGTCAGTGCGCTTTTCCCAACACCACCTGCTCCAACCACCACCA	http://www.sanger.ac.uk/perl/genetics/CGP/cosmic?action=mut_summary&id=575
NRAS	NM_002524	577	c.52G>A	p.A18T	-	1:115258730-115258730	30373	GGATTGTCAGTGCGCTTTTCCCAACACCACCTGCTCCAACCACCACCA	http://www.sanger.ac.uk/perl/genetics/CGP/cosmic?action=mut_summary&id=577
NRAS	NM_002524	579	c.181_182CA>AG	p.Q61R	-	1:115256529-115256530	30014	TCTCTCATGGCACTGTACTCTTCTTGTCCAGCTGTATCCAGTATGTCCAA	http://www.sanger.ac.uk/perl/genetics/CGP/cosmic?action=mut_summary&id=579
NRAS	NM_002524	580	c.181C>A	p.Q61K	-	1:115256530-115256530	30014	TCTCTCATGGCACTGTACTCTTCTTGTCCAGCTGTATCCAGTATGTCCAA	http://www.sanger.ac.uk/perl/genetics/CGP/cosmic?action=mut_summary&id=580
NRAS	NM_002524	581	c.181C>G	p.Q61E	-	1:115256530-115256530	30014	TCTCTCATGGCACTGTACTCTTCTTGTCCAGCTGTATCCAGTATGTCCAA	http://www.sanger.ac.uk/perl/genetics/CGP/cosmic?action=mut_summary&id=581
NRAS	NM_002524	582	c.182A>C	p.Q61P	-	1:115256529-115256529	30014	TCTCTCATGGCACTGTACTCTTCTTGTCCAGCTGTATCCAGTATGTCCAA	http://www.sanger.ac.uk/perl/genetics/CGP/cosmic?action=mut_summary&id=582
NRAS	NM_002524	583	c.182A>T	p.Q61L	-	1:115256529-115256529	30014	TCTCTCATGGCACTGTACTCTTCTTGTCCAGCTGTATCCAGTATGTCCAA	http://www.sanger.ac.uk/perl/genetics/CGP/cosmic?action=mut_summary&id=583
NRAS	NM_002524	584	c.182A>G	p.Q61R	-	1:115256529-115256529	30014	TCTCTCATGGCACTGTACTCTTCTTGTCCAGCTGTATCCAGTATGTCCAA	http://www.sanger.ac.uk/perl/genetics/CGP/cosmic?action=mut_summary&id=584
NRAS	NM_002524	585	c.183A>T	p.Q61H	-	1:115256528-115256528	30014	TCTCTCATGGCACTGTACTCTTCTTGTCCAGCTGTATCCAGTATGTCCAA	http://www.sanger.ac.uk/perl/genetics/CGP/cosmic?action=mut_summary&id=585
NRAS	NM_002524	586	c.183A>C	p.Q61H	-	1:115256528-115256528	30014	TCTCTCATGGCACTGTACTCTTCTTGTCCAGCTGTATCCAGTATGTCCAA	http://www.sanger.ac.uk/perl/genetics/CGP/cosmic?action=mut_summary&id=586
FGFR1	NM_000604	601	c.374C>T	p.S125L	-	8:38285938-38285938	71600	TTCTCCTCTGAAGAGGAGTCATCATCATCATCATCATCCTCCGAGGAGGGGAGAGC	http://www.sanger.ac.uk/perl/genetics/CGP/cosmic?action=mut_summary&id=601
ERBB2	NM_004448	681	c.2335_2336ins9	p.S779_P780insVGS	+	17:37881006-37881007	93379	GTGATGGCTGGTGTGGGCTCCCCATATGTCTCCCGCCTTCTGGGCATCTGCCTGACATCCACGGTGCAGCTGGT	http://www.sanger.ac.uk/perl/genetics/CGP/cosmic?action=mut_summary&id=681
ERBB2	NM_004448	682	c.2322_2323ins12	p.M774_A775insAYVM	+	17:37880993-37880994	93379	GTGATGGCTGGTGTGGGCTCCCCATATGTCTCCCGCCTTCTGGGCATCTGCCTGACATCCACGGTGCAGCTGGT	http://www.sanger.ac.uk/perl/genetics/CGP/cosmic?action=mut_summary&id=682
ERBB2	NM_004448	683	c.2263_2264TT>CC	p.L755P	+	17:37880219-37880220	484410	AAGTGTTGAGGGAAAACACATCCCCCAAAGCCAACAAAGAAATCTTAGACGTAAGCCCCTCCACCCTCTCC	http://www.sanger.ac.uk/perl/genetics/CGP/cosmic?action=mut_summary&id=683
ERBB2	NM_004448	685	c.2326G>A	p.G776S	+	17:37880997-37880997	93379	GTGATGGCTGGTGTGGGCTCCCCATATGTCTCCCGCCTTCTGGGCATCTGCCTGACATCCACGGTGCAGCTGGT	http://www.sanger.ac.uk/perl/genetics/CGP/cosmic?action=mut_summary&id=685
MET	NM_000245	690	c.3742T>C	p.Y1248H	+	7:116423413-116423413	64212	TATGATAAAGAATACTATAGTGTACACAACAAAACAGGTGCAAAGCTGCCAGTGAAGTGGATG	http://www.sanger.ac.uk/perl/genetics/CGP/cosmic?action=mut_summary&id=690
MET	NM_000245	691	c.3803T>C	p.M1268T	+	7:116423474-116423474	64212	TATGATAAAGAATACTATAGTGTACACAACAAAACAGGTGCAAAGCTGCCAGTGAAGTGGATG	http://www.sanger.ac.uk/perl/genetics/CGP/cosmic?action=mut_summary&id=691
MET	NM_000245	696	c.3334C>T	p.H1112Y	+	7:116417463-116417463	62615	TTTCTTTTGCACAGGGCATTTTGGTTGTGTATATCATGGGACTTTGTTGGACAATGATGGCAAGAAAATTCACTGTGC	http://www.sanger.ac.uk/perl/genetics/CGP/cosmic?action=mut_summary&id=696
MET	NM_000245	699	c.3743A>G	p.Y1248C	+	7:116423414-116423414	64212	TATGATAAAGAATACTATAGTGTACACAACAAAACAGGTGCAAAGCTGCCAGTGAAGTGGATG	http://www.sanger.ac.uk/perl/genetics/CGP/cosmic?action=mut_summary&id=699
MET	NM_000245	700	c.3757T>G	p.Y1253D	+	7:116423428-116423428	64212	TATGATAAAGAATACTATAGTGTACACAACAAAACAGGTGCAAAGCTGCCAGTGAAGTGGATG	http://www.sanger.ac.uk/perl/genetics/CGP/cosmic?action=mut_summary&id=700
MET	NM_000245	703	c.3335A>G	p.H1112R	+	7:116417464-116417464	62615	TTTCTTTTGCACAGGGCATTTTGGTTGTGTATATCATGGGACTTTGTTGGACAATGATGGCAAGAAAATTCACTGTGC	http://www.sanger.ac.uk/perl/genetics/CGP/cosmic?action=mut_summary&id=703
MET	NM_000245	706	c.504G>T	p.E168D	+	7:116339642-116339642	61096	ATATTCTCCCCACAGATAGAAGAGCCCAGCCAGTGTCCTGACTGTGTGGTGAGCGCCCTGGGAGCCAAAGTCCTTTCAT	http://www.sanger.ac.uk/perl/genetics/CGP/cosmic?action=mut_summary&id=706
MET	NM_000245	707	c.3029C>T	p.T1010I	+	7:116411990-116411990	62593	GAGTACACACTCCTCATTTGGATAGGCTTGTAAGTGCCCGAAGTGTAAGCCCAACTACAGAAATGGTTTCAAATG	http://www.sanger.ac.uk/perl/genetics/CGP/cosmic?action=mut_summary&id=707
MET	NM_000245	710	c.1124A>G	p.N375S	+	7:116340262-116340262	61118	TGTGTGCATTCCCTATCAAATATGTCAACGACTTCTTCAACAAGATCGTCAAC	http://www.sanger.ac.uk/perl/genetics/CGP/cosmic?action=mut_summary&id=710
FGFR3	NM_000142	714	c.742C>T	p.R248C	+	4:1803564-1803564	508777	CTGCCCCCACAGAGCGCTCCCCGCACCGGCCCATCCTGCAGGCGGGGCTGCCGGCCAACCAGACGGCGGTGCTGGGC	http://www.sanger.ac.uk/perl/genetics/CGP/cosmic?action=mut_summary&id=714
FGFR3	NM_000142	715	c.746C>G	p.S249C	+	4:1803568-1803568	508777	CTGCCCCCACAGAGCGCTCCCCGCACCGGCCCATCCTGCAGGCGGGGCTGCCGGCCAACCAGACGGCGGTGCTGGGC	http://www.sanger.ac.uk/perl/genetics/CGP/cosmic?action=mut_summary&id=715
FGFR3	NM_000142	719	c.1948A>G	p.K650E	+	4:1807889-1807889	411633	CAGACTTCGGGCTGGCCCGGGACGTGCACAACCTCGACTACTACAAGAAGACGACCAACGTGAGCCCGGCCCTGGGGTGCGGGGGTGGGG	http://www.sanger.ac.uk/perl/genetics/CGP/cosmic?action=mut_summary&id=719
FGFR3	NM_000142	720	c.1949A>T	p.K650M	+	4:1807890-1807890	411633	CAGACTTCGGGCTGGCCCGGGACGTGCACAACCTCGACTACTACAAGAAGACGACCAACGTGAGCCCGGCCCTGGGGTGCGGGGGTGGGG	http://www.sanger.ac.uk/perl/genetics/CGP/cosmic?action=mut_summary&id=720
FGFR3	NM_000142	721	c.1172C>A	p.A391E	+	4:1806153-1806153	142574	CAGCTACGGGGTGGGCTTCTTCCTGTTCATCCTGGTGGTGGCGGCTGTGACGCTCTGCCGCCTGCGCAGCCCCCCCAAGAAAGGCCTGGGCTCCCCC	http://www.sanger.ac.uk/perl/genetics/CGP/cosmic?action=mut_summary&id=721
FGFR3	NM_000142	726	c.1948A>C	p.K650Q	+	4:1807889-1807889	411633	CAGACTTCGGGCTGGCCCGGGACGTGCACAACCTCGACTACTACAAGAAGACGACCAACGTGAGCCCGGCCCTGGGGTGCGGGGGTGGGG	http://www.sanger.ac.uk/perl/genetics/CGP/cosmic?action=mut_summary&id=726
FGFR3	NM_000142	729	c.2381_2381T>GA	p.L794fs*23	+	4:1808949-1808949	505293	CACGACCTGCTGCCCCCGGCCCCACCCAGCAGTGGGGGCTCGCGGACGTGAAGGGCCACTGGTCCCCAA	http://www.sanger.ac.uk/perl/genetics/CGP/cosmic?action=mut_summary&id=729
FGFR3	NM_000142	731	c.1949A>C	p.K650T	+	4:1807890-1807890	411633	CAGACTTCGGGCTGGCCCGGGACGTGCACAACCTCGACTACTACAAGAAGACGACCAACGTGAGCCCGGCCCTGGGGTGCGGGGGTGGGG	http://www.sanger.ac.uk/perl/genetics/CGP/cosmic?action=mut_summary&id=731
PDGFRA	NM_006206	736	c.2525A>T	p.D842V	+	4:55152093-55152093	234145	TGGCTGCTCGCAACGTCCTCCTGGCACAAGGAAAAATTGTGAAGATCTGTGACTTTGGCCTGGCCAGAGACATCATGCATGATTCG	http://www.sanger.ac.uk/perl/genetics/CGP/cosmic?action=mut_summary&id=736
PDGFRA	NM_006206	737	c.2524_2535del12	p.D842_H845del	+	4:55152092-55152103	234145	TGGCTGCTCGCAACGTCCTCCTGGCACAAGGAAAAATTGTGAAGATCTGTGACTTTGGCCTGGCCAGAGACATCATGCATGATTCG	http://www.sanger.ac.uk/perl/genetics/CGP/cosmic?action=mut_summary&id=737
PDGFRA	NM_006206	739	c.1682T>A	p.V561D	+	4:55141036-55141036	43181	CTGTCCTGGTCATTTATAGAAACCGAGGTATGAAATTCGCTGGAGGGTCATTGAATCAATCAGCCCAGATGGACA	http://www.sanger.ac.uk/perl/genetics/CGP/cosmic?action=mut_summary&id=739
PDGFRA	NM_006206	741	c.1678_1692del15	p.R560_S564del	+	4:55141032-55141046	43181	CTGTCCTGGTCATTTATAGAAACCGAGGTATGAAATTCGCTGGAGGGTCATTGAATCAATCAGCCCAGATGGACA	http://www.sanger.ac.uk/perl/genetics/CGP/cosmic?action=mut_summary&id=741
PDGFRA	NM_006206	743	c.2021C>T	p.T674I	+	4:55144547-55144547	43200	CCCATAGGCCCCATTTACATCATCACAGAGTATTGCTTCTATGGAGATTTGGTCAACTATTTGCATA	http://www.sanger.ac.uk/perl/genetics/CGP/cosmic?action=mut_summary&id=743
PIK3CA	NM_006218.1	746	c.263G>A	p.R88Q	+	3:178916876-178916876	36101	GAAAGGGAAGAATTTTTTGATGAAACAAGACGACTTTGTGACCTTCGGCTTTTTCAACCCTTT	http://www.sanger.ac.uk/perl/genetics/CGP/cosmic?action=mut_summary&id=746
PIK3CA	NM_006218.1	754	c.1035T>A	p.N345K	+	3:178921553-178921553	554194	GTTATAAATAGTGCACTCAGAATAAAAATTCTTTGTGCAACCTACGTGAATGTAAATATTCGAGACAT	http://www.sanger.ac.uk/perl/genetics/CGP/cosmic?action=mut_summary&id=754
PIK3CA	NM_006218.1	757	c.1258T>C	p.C420R	+	3:178927980-178927980	36569	TTTATAATTTAGACTAGTGAATATTTTTCTTTGTTTTTTAAGGAACACTGTCCAT	http://www.sanger.ac.uk/perl/genetics/CGP/cosmic?action=mut_summary&id=757
PIK3CA	NM_006218.1	759	c.1616C>G	p.P539R	+	3:178936074-178936074	35831	ATTTCTACACGAGATCCTCTCTCTGAAATCACTGAGCAGGAGAAAGATTTTCTA	http://www.sanger.ac.uk/perl/genetics/CGP/cosmic?action=mut_summary&id=759
PIK3CA	NM_006218.1	760	c.1624G>A	p.E542K	+	3:178936082-178936082	35831	ATTTCTACACGAGATCCTCTCTCTGAAATCACTGAGCAGGAGAAAGATTTTCTA	http://www.sanger.ac.uk/perl/genetics/CGP/cosmic?action=mut_summary&id=760
PIK3CA	NM_006218.1	762	c.1625A>T	p.E542V	+	3:178936083-178936083	35831	ATTTCTACACGAGATCCTCTCTCTGAAATCACTGAGCAGGAGAAAGATTTTCTA	http://www.sanger.ac.uk/perl/genetics/CGP/cosmic?action=mut_summary&id=762
PIK3CA	NM_006218.1	763	c.1633G>A	p.E545K	+	3:178936091-178936091	35831	ATTTCTACACGAGATCCTCTCTCTGAAATCACTGAGCAGGAGAAAGATTTTCTA	http://www.sanger.ac.uk/perl/genetics/CGP/cosmic?action=mut_summary&id=763
PIK3CA	NM_006218.1	764	c.1634A>G	p.E545G	+	3:178936092-178936092	35831	ATTTCTACACGAGATCCTCTCTCTGAAATCACTGAGCAGGAGAAAGATTTTCTA	http://www.sanger.ac.uk/perl/genetics/CGP/cosmic?action=mut_summary&id=764
PIK3CA	NM_006218.1	765	c.1635G>T	p.E545D	+	3:178936093-178936093	35831	ATTTCTACACGAGATCCTCTCTCTGAAATCACTGAGCAGGAGAAAGATTTTCTA	http://www.sanger.ac.uk/perl/genetics/CGP/cosmic?action=mut_summary&id=765
PIK3CA	NM_006218.1	766	c.1636C>A	p.Q546K	+	3:178936094-178936094	35831	ATTTCTACACGAGATCCTCTCTCTGAAATCACTGAGCAGGAGAAAGATTTTCTA	http://www.sanger.ac.uk/perl/genetics/CGP/cosmic?action=mut_summary&id=766
PIK3CA	NM_006218.1	767	c.1637A>C	p.Q546P	+	3:178936095-178936095	35831	ATTTCTACACGAGATCCTCTCTCTGAAATCACTGAGCAGGAGAAAGATTTTCTA	http://www.sanger.ac.uk/perl/genetics/CGP/cosmic?action=mut_summary&id=767
PIK3CA	NM_006218.1	771	c.3073A>G	p.T1025A	+	3:178952018-178952018	118631	GCATACATTCGAAAGACCCTAGCCTTAGATAAAACTGAGCAAGAGGCTTTGGAGTATTTCATGAAACAAATGAATGATGCACATCATGG	http://www.sanger.ac.uk/perl/genetics/CGP/cosmic?action=mut_summary&id=771
PIK3CA	NM_006218.1	773	c.3129G>T	p.M1043I	+	3:178952074-178952074	118631	GCATACATTCGAAAGACCCTAGCCTTAGATAAAACTGAGCAAGAGGCTTTGGAGTATTTCATGAAACAAATGAATGATGCACATCATGG	http://www.sanger.ac.uk/perl/genetics/CGP/cosmic?action=mut_summary&id=773
PIK3CA	NM_006218.1	774	c.3139C>T	p.H1047Y	+	3:178952084-178952084	118631	GCATACATTCGAAAGACCCTAGCCTTAGATAAAACTGAGCAAGAGGCTTTGGAGTATTTCATGAAACAAATGAATGATGCACATCATGG	http://www.sanger.ac.uk/perl/genetics/CGP/cosmic?action=mut_summary&id=774
PIK3CA	NM_006218.1	775	c.3140A>G	p.H1047R	+	3:178952085-178952085	118631	GCATACATTCGAAAGACCCTAGCCTTAGATAAAACTGAGCAAGAGGCTTTGGAGTATTTCATGAAACAAATGAATGATGCACATCATGG	http://www.sanger.ac.uk/perl/genetics/CGP/cosmic?action=mut_summary&id=775
PIK3CA	NM_006218.1	776	c.3140A>T	p.H1047L	+	3:178952085-178952085	118631	GCATACATTCGAAAGACCCTAGCCTTAGATAAAACTGAGCAAGAGGCTTTGGAGTATTTCATGAAACAAATGAATGATGCACATCATGG	http://www.sanger.ac.uk/perl/genetics/CGP/cosmic?action=mut_summary&id=776
PIK3CA	NM_006218.1	777	c.3145G>A	p.G1049S	+	3:178952090-178952090	118631	GCATACATTCGAAAGACCCTAGCCTTAGATAAAACTGAGCAAGAGGCTTTGGAGTATTTCATGAAACAAATGAATGATGCACATCATGG	http://www.sanger.ac.uk/perl/genetics/CGP/cosmic?action=mut_summary&id=777
PIK3CA	NM_006218.1	778	c.2102A>C	p.H701P	+	3:178938860-178938860	339432	GAGTCCTATTGTCGTGCATGTGGGATGTATTTGAAGCACCTGAATAGGCAAGTCGAGGCAATGGAAAAGCTCATTAACTTAACT	http://www.sanger.ac.uk/perl/genetics/CGP/cosmic?action=mut_summary&id=778
FLT3	Z26652	783	c.2503G>T	p.D835Y	-	13:28592642-28592642	87967	CCCCTGACAACATAGTTGGAATCACTCATGATATCTCGAGCCAATCCAAAGTCACA	http://www.sanger.ac.uk/perl/genetics/CGP/cosmic?action=mut_summary&id=783
FLT3	Z26652	784	c.2504A>T	p.D835V	-	13:28592641-28592641	87967	CCCCTGACAACATAGTTGGAATCACTCATGATATCTCGAGCCAATCCAAAGTCACA	http://www.sanger.ac.uk/perl/genetics/CGP/cosmic?action=mut_summary&id=784
FLT3	Z26652	785	c.2503G>C	p.D835H	-	13:28592642-28592642	87967	CCCCTGACAACATAGTTGGAATCACTCATGATATCTCGAGCCAATCCAAAGTCACA	http://www.sanger.ac.uk/perl/genetics/CGP/cosmic?action=mut_summary&id=785
FLT3	Z26652	786	c.2039C>T	p.A680V	-	13:28602329-28602329	89417	GCACGCCCCCAGCAGGTTCACAATATTCTCGTGGCTTCCCAGCTGGGTCATCATCTTGAG	http://www.sanger.ac.uk/perl/genetics/CGP/cosmic?action=mut_summary&id=786
FLT3	Z26652	787	c.2505T>A	p.D835E	-	13:28592640-28592640	87967	CCCCTGACAACATAGTTGGAATCACTCATGATATCTCGAGCCAATCCAAAGTCACA	http://www.sanger.ac.uk/perl/genetics/CGP/cosmic?action=mut_summary&id=787
FLT3	Z26652	788	c.2505T>G	p.D835E	-	13:28592640-28592640	87967	CCCCTGACAACATAGTTGGAATCACTCATGATATCTCGAGCCAATCCAAAGTCACA	http://www.sanger.ac.uk/perl/genetics/CGP/cosmic?action=mut_summary&id=788
FLT3	Z26652	796	c.2503_2505delGAT	p.D835del	-	13:28592640-28592642	87967	CCCCTGACAACATAGTTGGAATCACTCATGATATCTCGAGCCAATCCAAAGTCACA	http://www.sanger.ac.uk/perl/genetics/CGP/cosmic?action=mut_summary&id=796
FLT3	Z26652	797	c.2506_2508delATC	p.I836del	-	13:28592637-28592639	87967	CCCCTGACAACATAGTTGGAATCACTCATGATATCTCGAGCCAATCCAAAGTCACA	http://www.sanger.ac.uk/perl/genetics/CGP/cosmic?action=mut_summary&id=797
FLT3	Z26652	850	c.2520_2521insGGATCC	p.S840_N841insGS	-	13:28592624-28592625	87967	CCCCTGACAACATAGTTGGAATCACTCATGATATCTCGAGCCAATCCAAAGTCACA	http://www.sanger.ac.uk/perl/genetics/CGP/cosmic?action=mut_summary&id=850
RB1	NM_000321	868	c.2242G>T	p.E748*	+	13:49039164-49039164	91174	TGATCAAAGAAGAGGAGTATGATTCTATTATAGTATTCTATAACTCGGTCTTCATGCAGAGACTGAA	http://www.sanger.ac.uk/perl/genetics/CGP/cosmic?action=mut_summary&id=868
RB1	NM_000321	869	c.1980_1983delCCGG	p.L660fs*2	+	13:49033843-49033846	555556	TCGGCTAGCCTATCTCCGGCTAAATACACTTTGTGAACGCCTTCTGTCTGAGCACCCAGAATTAGAACATATCATC	http://www.sanger.ac.uk/perl/genetics/CGP/cosmic?action=mut_summary&id=869
RB1	NM_000321	879	c.1072C>T	p.R358*	+	13:48942685-48942685	255119	ACTTATTGTTATTTAGTTTTGAAACACAGAGAACACCACGAAAAAGTAACCTTGATGAAGAGGTGAATGTAATTCCTCC	http://www.sanger.ac.uk/perl/genetics/CGP/cosmic?action=mut_summary&id=879
RB1	NM_000321	883	c.2117G>T	p.C706F	+	13:49037877-49037877	147815	TACATCAATTTATTTACTAGATTATGATGTGTTCCATGTATGGCATATGCAAAGTGAAGAATATAGACCTTAAATTCAAAATCATT	http://www.sanger.ac.uk/perl/genetics/CGP/cosmic?action=mut_summary&id=883
RB1	NM_000321	887	c.1654C>T	p.R552*	+	13:48955538-48955538	91909	TTTAGAACGATGTGAACATCGAATCATGGAATCCCTTGCATGGCTCTCAGTAAGTAGCTAAATAATTGAAGAA	http://www.sanger.ac.uk/perl/genetics/CGP/cosmic?action=mut_summary&id=887
RB1	NM_000321	888	c.1666C>T	p.R556*	+	13:48955550-48955550	91909	TTTAGAACGATGTGAACATCGAATCATGGAATCCCTTGCATGGCTCTCAGTAAGTAGCTAAATAATTGAAGAA	http://www.sanger.ac.uk/perl/genetics/CGP/cosmic?action=mut_summary&id=888
RB1	NM_000321	890	c.409G>T	p.E137*	+	13:48919244-48919244	91827	AACTTACTAAAAGAAATTGATACCAGTACCAAAGTTGATAATGCTATGTCAAGACTGTTGAAGAA	http://www.sanger.ac.uk/perl/genetics/CGP/cosmic?action=mut_summary&id=890
RB1	NM_000321	892	c.1735C>T	p.R579*	+	13:49027168-49027168	416298	TTTCATATAGGATTCACCTTTATTTGATCTTATTAAACAATCAAAGGACCGAGAAGGACCAACTGATC	http://www.sanger.ac.uk/perl/genetics/CGP/cosmic?action=mut_summary&id=892
RB1	NM_000321	915	c.596T>A	p.L199*	+	13:48923148-48923148	91829	GATCACATTTTTATTAGCTAAAGGTAAGTTCATTATATTTATTAAATGCTAATATTTCAAAT	http://www.sanger.ac.uk/perl/genetics/CGP/cosmic?action=mut_summary&id=915
CSF1R	NM_005211	946	c.902T>A	p.L301*	-	5:149453044-149453044	59674	CCCTCCCCCACGGTCACCTCCTGGATGAGGTTCTGCTCAGAGCTCAAGTTCAAGTAGGC	http://www.sanger.ac.uk/perl/genetics/CGP/cosmic?action=mut_summary&id=946
CSF1R	NM_005211	947	c.2906A>G	p.Y969C	-	5:149433645-149433645	60239	CCTCAGCAGAACTGATAGTTGTTGGGCTGCAGCAAGGGCTGGGCGATATCCCCTTGCTCGCAGCAG	http://www.sanger.ac.uk/perl/genetics/CGP/cosmic?action=mut_summary&id=947
CSF1R	NM_005211	948	c.2906A>T	p.Y969F	-	5:149433645-149433645	60239	CCTCAGCAGAACTGATAGTTGTTGGGCTGCAGCAAGGGCTGGGCGATATCCCCTTGCTCGCAGCAG	http://www.sanger.ac.uk/perl/genetics/CGP/cosmic?action=mut_summary&id=948
CSF1R	NM_005211	949	c.2907T>G	p.Y969*	-	5:149433644-149433644	60239	CCTCAGCAGAACTGATAGTTGTTGGGCTGCAGCAAGGGCTGGGCGATATCCCCTTGCTCGCAGCAG	http://www.sanger.ac.uk/perl/genetics/CGP/cosmic?action=mut_summary&id=949
CSF1R	NM_005211	952	c.2905T>C	p.Y969H	-	5:149433646-149433646	60239	CCTCAGCAGAACTGATAGTTGTTGGGCTGCAGCAAGGGCTGGGCGATATCCCCTTGCTCGCAGCAG	http://www.sanger.ac.uk/perl/genetics/CGP/cosmic?action=mut_summary&id=952
CSF1R	NM_005211	954	c.902T>C	p.L301S	-	5:149453044-149453044	59674	CCCTCCCCCACGGTCACCTCCTGGATGAGGTTCTGCTCAGAGCTCAAGTTCAAGTAGGC	http://www.sanger.ac.uk/perl/genetics/CGP/cosmic?action=mut_summary&id=954
CSF1R	NM_005211	955	c.2907T>A	p.Y969*	-	5:149433644-149433644	60239	CCTCAGCAGAACTGATAGTTGTTGGGCTGCAGCAAGGGCTGGGCGATATCCCCTTGCTCGCAGCAG	http://www.sanger.ac.uk/perl/genetics/CGP/cosmic?action=mut_summary&id=955
RET	NM_020975	965	c.2753T>C	p.M918T	+	10:43617416-43617416	79119	AGTTAAATGGATGGCAATTGAATCCCTTTTTGATCATATCTACACCACGCAA	http://www.sanger.ac.uk/perl/genetics/CGP/cosmic?action=mut_summary&id=965
RET	NM_020975	966	c.1900T>C	p.C634R	+	10:43609948-43609948	492612	GCGACGAGCTGTGCCGCACGGTGATCGCAGCCGCTGTCCTCTTCTCCTTCATCGTCTCGGTGCTGCTGTCTG	http://www.sanger.ac.uk/perl/genetics/CGP/cosmic?action=mut_summary&id=966
RET	NM_020975	968	c.1894_1899delGAGCTG	p.E632_L633del	+	10:43609942-43609947	492612	GCGACGAGCTGTGCCGCACGGTGATCGCAGCCGCTGTCCTCTTCTCCTTCATCGTCTCGGTGCTGCTGTCTG	http://www.sanger.ac.uk/perl/genetics/CGP/cosmic?action=mut_summary&id=968
RET	NM_020975	974	c.1901G>A	p.C634Y	+	10:43609949-43609949	492612	GCGACGAGCTGTGCCGCACGGTGATCGCAGCCGCTGTCCTCTTCTCCTTCATCGTCTCGGTGCTGCTGTCTG	http://www.sanger.ac.uk/perl/genetics/CGP/cosmic?action=mut_summary&id=974
RET	NM_020975	975	c.1902C>G	p.C634W	+	10:43609950-43609950	492612	GCGACGAGCTGTGCCGCACGGTGATCGCAGCCGCTGTCCTCTTCTCCTTCATCGTCTCGGTGCTGCTGTCTG	http://www.sanger.ac.uk/perl/genetics/CGP/cosmic?action=mut_summary&id=975
RET	NM_020975	977	c.2647_2648GC>TT	p.A883F	+	10:43615568-43615569	78994	CTGGTAGCTGAGGGGCGGAAGATGAAGATTTCGGATTTCGGCTTGTCCCGAGATGTTTATG	http://www.sanger.ac.uk/perl/genetics/CGP/cosmic?action=mut_summary&id=977
RET	NM_020975	978	c.1892A>G	p.D631G	+	10:43609940-43609940	492612	GCGACGAGCTGTGCCGCACGGTGATCGCAGCCGCTGTCCTCTTCTCCTTCATCGTCTCGGTGCTGCTGTCTG	http://www.sanger.ac.uk/perl/genetics/CGP/cosmic?action=mut_summary&id=978
RET	NM_020975	981	c.2646_2648AGC>TTT	p.A883F	+	10:43615567-43615569	78994	CTGGTAGCTGAGGGGCGGAAGATGAAGATTTCGGATTTCGGCTTGTCCCGAGATGTTTATG	http://www.sanger.ac.uk/perl/genetics/CGP/cosmic?action=mut_summary&id=981
RET	NM_020975	982	c.1895_1897delAGC	p.E632_L633>V	+	10:43609943-43609945	492612	GCGACGAGCTGTGCCGCACGGTGATCGCAGCCGCTGTCCTCTTCTCCTTCATCGTCTCGGTGCTGCTGTCTG	http://www.sanger.ac.uk/perl/genetics/CGP/cosmic?action=mut_summary&id=982
RET	NM_020975	983	c.1893_1898delCGAGCT	p.D631_L633>E	+	10:43609941-43609946	492612	GCGACGAGCTGTGCCGCACGGTGATCGCAGCCGCTGTCCTCTTCTCCTTCATCGTCTCGGTGCTGCTGTCTG	http://www.sanger.ac.uk/perl/genetics/CGP/cosmic?action=mut_summary&id=983
RET	NM_020975	984	c.1834_1860del27	p.F612_C620del	+	10:43609078-43609104	559669	CAACTGCTTCCCTGAGGAGGAGAAGTGCTTCTGCGAGCCCGAAGACATCCAGGGTGAGTGGGTGGCGGCCGGGACCACCACCACCTCCCAGC	http://www.sanger.ac.uk/perl/genetics/CGP/cosmic?action=mut_summary&id=984
SMARCB1	NM_003073.2	991	c.141C>A	p.Y47*	+	22:24133990-24133990	104720	CCGAGGTTCTCTGTACAAGAGATACCCCTCACTCTGGAGGCGACTAGCC	http://www.sanger.ac.uk/perl/genetics/CGP/cosmic?action=mut_summary&id=991
SMARCB1	NM_003073.2	992	c.472C>T	p.R158*	+	22:24143240-24143240	107255	CCGCATGGGCCGAGACAAGAAGAGAACCTTCCCCCTTTGGTGTGGATGCATCGCTGCACTCACCCTCCG	http://www.sanger.ac.uk/perl/genetics/CGP/cosmic?action=mut_summary&id=992
SMARCB1	NM_003073.2	993	c.601C>T	p.R201*	+	22:24145582-24145582	106398	AGCCCGAGGTGCTGGTCCCCATCCGGCTGGACATGGAGATCGATGGGCAGAAGCTGCGAGACGC	http://www.sanger.ac.uk/perl/genetics/CGP/cosmic?action=mut_summary&id=993
SMARCB1	NM_003073.2	1002	c.118C>T	p.R40*	+	22:24133967-24133967	104720	CCGAGGTTCTCTGTACAAGAGATACCCCTCACTCTGGAGGCGACTAGCC	http://www.sanger.ac.uk/perl/genetics/CGP/cosmic?action=mut_summary&id=1002
RET	NM_020975	1049	c.1895_1918>TGCGGC	p.E632_A640>VRP	+	10:43609943-43609966	492612	GCGACGAGCTGTGCCGCACGGTGATCGCAGCCGCTGTCCTCTTCTCCTTCATCGTCTCGGTGCTGCTGTCTG	http://www.sanger.ac.uk/perl/genetics/CGP/cosmic?action=mut_summary&id=1049
SMARCB1	NM_003073.2	1057	c.1148delC	p.P383fs*3	+	22:24176357-24176357	484088	GGCGTCTTGCCAACACGGCCCCGGCCTGGTAACCAGCCCATCAGCACACGGCTCCCACGGAGCATCT	http://www.sanger.ac.uk/perl/genetics/CGP/cosmic?action=mut_summary&id=1057
BRAF	NM_004333	1111	c.1390G>C	p.G464R	-	7:140481418-140481418	1308445	ACTGTTCCAAATGATCCAGATCCAATTCTTTGTCCCACTGTAATCTGCCCATCAGGAATCTCCCAATCATCACTCGAGTCCCGTCTACCAAGTGTTTTCTTGATAAAAA	http://www.sanger.ac.uk/perl/genetics/CGP/cosmic?action=mut_summary&id=1111
BRAF	NM_004333	1112	c.1396G>C	p.G466R	-	7:140481412-140481412	1308445	ACTGTTCCAAATGATCCAGATCCAATTCTTTGTCCCACTGTAATCTGCCCATCAGGAATCTCCCAATCATCACTCGAGTCCCGTCTACCAAGTGTTTTCTTGATAAAAA	http://www.sanger.ac.uk/perl/genetics/CGP/cosmic?action=mut_summary&id=1112
BRAF	NM_004333	1113	c.1405_1407GGA>AGC	p.G469S	-	7:140481401-140481403	1308445	ACTGTTCCAAATGATCCAGATCCAATTCTTTGTCCCACTGTAATCTGCCCATCAGGAATCTCCCAATCATCACTCGAGTCCCGTCTACCAAGTGTTTTCTTGATAAAAA	http://www.sanger.ac.uk/perl/genetics/CGP/cosmic?action=mut_summary&id=1113
BRAF	NM_004333	1119	c.1776A>G	p.I592M	-	7:140453159-140453159	304699	CTCCATCGAGATTTCACTGTAGCTAGACCAAAATCACCTATTTTTACTGTGAGGTCTTCATGAAGAAATATATCTGAGGTGTAGTAAGTAAAGGAAAACAGTA	http://www.sanger.ac.uk/perl/genetics/CGP/cosmic?action=mut_summary&id=1119
BRAF	NM_004333	1120	c.1774A>G	p.I592V	-	7:140453161-140453161	304699	CTCCATCGAGATTTCACTGTAGCTAGACCAAAATCACCTATTTTTACTGTGAGGTCTTCATGAAGAAATATATCTGAGGTGTAGTAAGTAAAGGAAAACAGTA	http://www.sanger.ac.uk/perl/genetics/CGP/cosmic?action=mut_summary&id=1120
BRAF	NM_004333	1121	c.1782T>A	p.D594E	-	7:140453153-140453153	304699	CTCCATCGAGATTTCACTGTAGCTAGACCAAAATCACCTATTTTTACTGTGAGGTCTTCATGAAGAAATATATCTGAGGTGTAGTAAGTAAAGGAAAACAGTA	http://www.sanger.ac.uk/perl/genetics/CGP/cosmic?action=mut_summary&id=1121
BRAF	NM_004333	1123	c.1784T>C	p.F595S	-	7:140453151-140453151	304699	CTCCATCGAGATTTCACTGTAGCTAGACCAAAATCACCTATTTTTACTGTGAGGTCTTCATGAAGAAATATATCTGAGGTGTAGTAAGTAAAGGAAAACAGTA	http://www.sanger.ac.uk/perl/genetics/CGP/cosmic?action=mut_summary&id=1123
BRAF	NM_004333	1125	c.1790T>A	p.L597Q	-	7:140453145-140453145	304699	CTCCATCGAGATTTCACTGTAGCTAGACCAAAATCACCTATTTTTACTGTGAGGTCTTCATGAAGAAATATATCTGAGGTGTAGTAAGTAAAGGAAAACAGTA	http://www.sanger.ac.uk/perl/genetics/CGP/cosmic?action=mut_summary&id=1125
BRAF	NM_004333	1126	c.1789_1790CT>TC	p.L597S	-	7:140453145-140453146	304699	CTCCATCGAGATTTCACTGTAGCTAGACCAAAATCACCTATTTTTACTGTGAGGTCTTCATGAAGAAATATATCTGAGGTGTAGTAAGTAAAGGAAAACAGTA	http://www.sanger.ac.uk/perl/genetics/CGP/cosmic?action=mut_summary&id=1126
BRAF	NM_004333	1127	c.1797_1799AGT>GAG	p.V600R	-	7:140453136-140453138	304699	CTCCATCGAGATTTCACTGTAGCTAGACCAAAATCACCTATTTTTACTGTGAGGTCTTCATGAAGAAATATATCTGAGGTGTAGTAAGTAAAGGAAAACAGTA	http://www.sanger.ac.uk/perl/genetics/CGP/cosmic?action=mut_summary&id=1127
BRAF	NM_004333	1128	c.1797_1797A>TACTACG	p.T599_V600insTT	-	7:140453138-140453138	304699	CTCCATCGAGATTTCACTGTAGCTAGACCAAAATCACCTATTTTTACTGTGAGGTCTTCATGAAGAAATATATCTGAGGTGTAGTAAGTAAAGGAAAACAGTA	http://www.sanger.ac.uk/perl/genetics/CGP/cosmic?action=mut_summary&id=1128
BRAF	NM_004333	1130	c.1798G>A	p.V600M	-	7:140453137-140453137	304699	CTCCATCGAGATTTCACTGTAGCTAGACCAAAATCACCTATTTTTACTGTGAGGTCTTCATGAAGAAATATATCTGAGGTGTAGTAAGTAAAGGAAAACAGTA	http://www.sanger.ac.uk/perl/genetics/CGP/cosmic?action=mut_summary&id=1130
BRAF	NM_004333	1132	c.1803A>C	p.K601N	-	7:140453132-140453132	304699	CTCCATCGAGATTTCACTGTAGCTAGACCAAAATCACCTATTTTTACTGTGAGGTCTTCATGAAGAAATATATCTGAGGTGTAGTAAGTAAAGGAAAACAGTA	http://www.sanger.ac.uk/perl/genetics/CGP/cosmic?action=mut_summary&id=1132
BRAF	NM_004333	1135	c.1813_1814AG>TT	p.S605F	-	7:140453121-140453122	304699	CTCCATCGAGATTTCACTGTAGCTAGACCAAAATCACCTATTTTTACTGTGAGGTCTTCATGAAGAAATATATCTGAGGTGTAGTAAGTAAAGGAAAACAGTA	http://www.sanger.ac.uk/perl/genetics/CGP/cosmic?action=mut_summary&id=1135
BRAF	NM_004333	1136	c.1814G>A	p.S605N	-	7:140453121-140453121	304699	CTCCATCGAGATTTCACTGTAGCTAGACCAAAATCACCTATTTTTACTGTGAGGTCTTCATGAAGAAATATATCTGAGGTGTAGTAAGTAAAGGAAAACAGTA	http://www.sanger.ac.uk/perl/genetics/CGP/cosmic?action=mut_summary&id=1136
KIT	NM_000222	1146	c.154G>A	p.D52N	+	4:55561764-55561764	44733	TAGTCCGCGTGGGCGACGAGATTAGGCTGTTATGCACTGATCCGGGCTTTGTCAAATGGACTTTTGA	http://www.sanger.ac.uk/perl/genetics/CGP/cosmic?action=mut_summary&id=1146
KIT	NM_000222	1169	c.1651_1665del15	p.P551_V555del	+	4:55593585-55593599	178642	AACCCATGTATGAAGTACAGTGGAAGGTTGTTGAGGAGATAAATGGAAACAATTATGTTTACATAGACCCAACACAACTTCCTTATGATCACAAATGGGAGTTTCCC	http://www.sanger.ac.uk/perl/genetics/CGP/cosmic?action=mut_summary&id=1169
KIT	NM_000222	1210	c.1667_1672delAGTGGA	p.W557_K558del	+	4:55593601-55593606	178642	AACCCATGTATGAAGTACAGTGGAAGGTTGTTGAGGAGATAAATGGAAACAATTATGTTTACATAGACCCAACACAACTTCCTTATGATCACAAATGGGAGTTTCCC	http://www.sanger.ac.uk/perl/genetics/CGP/cosmic?action=mut_summary&id=1210
KIT	NM_000222	1216	c.1669T>A	p.W557R	+	4:55593603-55593603	178642	AACCCATGTATGAAGTACAGTGGAAGGTTGTTGAGGAGATAAATGGAAACAATTATGTTTACATAGACCCAACACAACTTCCTTATGATCACAAATGGGAGTTTCCC	http://www.sanger.ac.uk/perl/genetics/CGP/cosmic?action=mut_summary&id=1216
KIT	NM_000222	1217	c.1669_1674delTGGAAG	p.W557_K558del	+	4:55593603-55593608	178642	AACCCATGTATGAAGTACAGTGGAAGGTTGTTGAGGAGATAAATGGAAACAATTATGTTTACATAGACCCAACACAACTTCCTTATGATCACAAATGGGAGTTTCCC	http://www.sanger.ac.uk/perl/genetics/CGP/cosmic?action=mut_summary&id=1217
KIT	NM_000222	1219	c.1669T>C	p.W557R	+	4:55593603-55593603	178642	AACCCATGTATGAAGTACAGTGGAAGGTTGTTGAGGAGATAAATGGAAACAATTATGTTTACATAGACCCAACACAACTTCCTTATGATCACAAATGGGAGTTTCCC	http://www.sanger.ac.uk/perl/genetics/CGP/cosmic?action=mut_summary&id=1219
KIT	NM_000222	1221	c.1669T>G	p.W557G	+	4:55593603-55593603	178642	AACCCATGTATGAAGTACAGTGGAAGGTTGTTGAGGAGATAAATGGAAACAATTATGTTTACATAGACCCAACACAACTTCCTTATGATCACAAATGGGAGTTTCCC	http://www.sanger.ac.uk/perl/genetics/CGP/cosmic?action=mut_summary&id=1221
KIT	NM_000222	1234	c.1672_1680del9	p.K558_V560del	+	4:55593606-55593614	178642	AACCCATGTATGAAGTACAGTGGAAGGTTGTTGAGGAGATAAATGGAAACAATTATGTTTACATAGACCCAACACAACTTCCTTATGATCACAAATGGGAGTTTCCC	http://www.sanger.ac.uk/perl/genetics/CGP/cosmic?action=mut_summary&id=1234
KIT	NM_000222	1239	c.1672_1686del15	p.K558_E562del	+	4:55593606-55593620	178642	AACCCATGTATGAAGTACAGTGGAAGGTTGTTGAGGAGATAAATGGAAACAATTATGTTTACATAGACCCAACACAACTTCCTTATGATCACAAATGGGAGTTTCCC	http://www.sanger.ac.uk/perl/genetics/CGP/cosmic?action=mut_summary&id=1239
KIT	NM_000222	1247	c.1675_1677delGTT	p.V559del	+	4:55593609-55593611	178642	AACCCATGTATGAAGTACAGTGGAAGGTTGTTGAGGAGATAAATGGAAACAATTATGTTTACATAGACCCAACACAACTTCCTTATGATCACAAATGGGAGTTTCCC	http://www.sanger.ac.uk/perl/genetics/CGP/cosmic?action=mut_summary&id=1247
KIT	NM_000222	1251	c.1675G>A	p.V559I	+	4:55593609-55593609	178642	AACCCATGTATGAAGTACAGTGGAAGGTTGTTGAGGAGATAAATGGAAACAATTATGTTTACATAGACCCAACACAACTTCCTTATGATCACAAATGGGAGTTTCCC	http://www.sanger.ac.uk/perl/genetics/CGP/cosmic?action=mut_summary&id=1251
KIT	NM_000222	1252	c.1676T>A	p.V559D	+	4:55593610-55593610	178642	AACCCATGTATGAAGTACAGTGGAAGGTTGTTGAGGAGATAAATGGAAACAATTATGTTTACATAGACCCAACACAACTTCCTTATGATCACAAATGGGAGTTTCCC	http://www.sanger.ac.uk/perl/genetics/CGP/cosmic?action=mut_summary&id=1252
KIT	NM_000222	1253	c.1676T>G	p.V559G	+	4:55593610-55593610	178642	AACCCATGTATGAAGTACAGTGGAAGGTTGTTGAGGAGATAAATGGAAACAATTATGTTTACATAGACCCAACACAACTTCCTTATGATCACAAATGGGAGTTTCCC	http://www.sanger.ac.uk/perl/genetics/CGP/cosmic?action=mut_summary&id=1253
KIT	NM_000222	1255	c.1676T>C	p.V559A	+	4:55593610-55593610	178642	AACCCATGTATGAAGTACAGTGGAAGGTTGTTGAGGAGATAAATGGAAACAATTATGTTTACATAGACCCAACACAACTTCCTTATGATCACAAATGGGAGTTTCCC	http://www.sanger.ac.uk/perl/genetics/CGP/cosmic?action=mut_summary&id=1255
KIT	NM_000222	1257	c.1679T>A	p.V560D	+	4:55593613-55593613	178642	AACCCATGTATGAAGTACAGTGGAAGGTTGTTGAGGAGATAAATGGAAACAATTATGTTTACATAGACCCAACACAACTTCCTTATGATCACAAATGGGAGTTTCCC	http://www.sanger.ac.uk/perl/genetics/CGP/cosmic?action=mut_summary&id=1257
KIT	NM_000222	1260	c.1679T>G	p.V560G	+	4:55593613-55593613	178642	AACCCATGTATGAAGTACAGTGGAAGGTTGTTGAGGAGATAAATGGAAACAATTATGTTTACATAGACCCAACACAACTTCCTTATGATCACAAATGGGAGTTTCCC	http://www.sanger.ac.uk/perl/genetics/CGP/cosmic?action=mut_summary&id=1260
KIT	NM_000222	1290	c.1727T>C	p.L576P	+	4:55593661-55593661	178642	AACCCATGTATGAAGTACAGTGGAAGGTTGTTGAGGAGATAAATGGAAACAATTATGTTTACATAGACCCAACACAACTTCCTTATGATCACAAATGGGAGTTTCCC	http://www.sanger.ac.uk/perl/genetics/CGP/cosmic?action=mut_summary&id=1290
KIT	NM_000222	1294	c.1735_1737delGAT	p.D579del	+	4:55593669-55593671	178642	AACCCATGTATGAAGTACAGTGGAAGGTTGTTGAGGAGATAAATGGAAACAATTATGTTTACATAGACCCAACACAACTTCCTTATGATCACAAATGGGAGTTTCCC	http://www.sanger.ac.uk/perl/genetics/CGP/cosmic?action=mut_summary&id=1294
KIT	NM_000222	1299	c.1755C>T	p.P585P	+	4:55593689-55593689	178642	AACCCATGTATGAAGTACAGTGGAAGGTTGTTGAGGAGATAAATGGAAACAATTATGTTTACATAGACCCAACACAACTTCCTTATGATCACAAATGGGAGTTTCCC	http://www.sanger.ac.uk/perl/genetics/CGP/cosmic?action=mut_summary&id=1299
KIT	NM_000222	1304	c.1924A>G	p.K642E	+	4:55594221-55594221	47704	AAAGTCCTGAGTTACCTTGGTAATCACATGAATATTGTGAATCTACTTGGAGCCTGCACCATTGGAGGTAAAGC	http://www.sanger.ac.uk/perl/genetics/CGP/cosmic?action=mut_summary&id=1304
KIT	NM_000222	1306	c.2143_2145delAGC	p.S715del	+	4:55597495-55597497	47725	TCATGACTTGTTTCATCTCTCCCAGCAGCGATAGTACTAATGAGTACATGGACATGAAACCTGGAGT	http://www.sanger.ac.uk/perl/genetics/CGP/cosmic?action=mut_summary&id=1306
KIT	NM_000222	1310	c.2446G>T	p.D816Y	+	4:55599320-55599320	49160	ATTTGTGATTTTGGTCTAGCCAGAGACATCAAGAATGATTCTAATTATGTGGTTAAAGGAAACGTGAGTA	http://www.sanger.ac.uk/perl/genetics/CGP/cosmic?action=mut_summary&id=1310
KIT	NM_000222	1311	c.2446G>C	p.D816H	+	4:55599320-55599320	49160	ATTTGTGATTTTGGTCTAGCCAGAGACATCAAGAATGATTCTAATTATGTGGTTAAAGGAAACGTGAGTA	http://www.sanger.ac.uk/perl/genetics/CGP/cosmic?action=mut_summary&id=1311
KIT	NM_000222	1314	c.2447A>T	p.D816V	+	4:55599321-55599321	49160	ATTTGTGATTTTGGTCTAGCCAGAGACATCAAGAATGATTCTAATTATGTGGTTAAAGGAAACGTGAGTA	http://www.sanger.ac.uk/perl/genetics/CGP/cosmic?action=mut_summary&id=1314
KIT	NM_000222	1321	c.2466T>A	p.N822K	+	4:55599340-55599340	49160	ATTTGTGATTTTGGTCTAGCCAGAGACATCAAGAATGATTCTAATTATGTGGTTAAAGGAAACGTGAGTA	http://www.sanger.ac.uk/perl/genetics/CGP/cosmic?action=mut_summary&id=1321
KIT	NM_000222	1322	c.2466T>G	p.N822K	+	4:55599340-55599340	49160	ATTTGTGATTTTGGTCTAGCCAGAGACATCAAGAATGATTCTAATTATGTGGTTAAAGGAAACGTGAGTA	http://www.sanger.ac.uk/perl/genetics/CGP/cosmic?action=mut_summary&id=1322
KIT	NM_000222	1323	c.2474T>C	p.V825A	+	4:55599348-55599348	49160	ATTTGTGATTTTGGTCTAGCCAGAGACATCAAGAATGATTCTAATTATGTGGTTAAAGGAAACGTGAGTA	http://www.sanger.ac.uk/perl/genetics/CGP/cosmic?action=mut_summary&id=1323
KIT	NM_000222	1324	c.2515G>A	p.E839K	+	4:55602694-55602694	49191	GGCACCTGAAAGCATTTTCAACTGTGTATACACGTTTGAAAGTGACGTCTGGTC	http://www.sanger.ac.uk/perl/genetics/CGP/cosmic?action=mut_summary&id=1324
KIT	NM_000222	1326	c.1509_1510insGCCTAT	p.Y503_F504insAY	+	4:55592185-55592186	46436	TGCCTATTTTAACTTTGCATTTAAAGGTAACAACAAAGGTATATTTCTTTTT	http://www.sanger.ac.uk/perl/genetics/CGP/cosmic?action=mut_summary&id=1326
KIT	NM_000222	1332	c.1669_1683del15	p.W557_E561del	+	4:55593603-55593617	178642	AACCCATGTATGAAGTACAGTGGAAGGTTGTTGAGGAGATAAATGGAAACAATTATGTTTACATAGACCCAACACAACTTCCTTATGATCACAAATGGGAGTTTCCC	http://www.sanger.ac.uk/perl/genetics/CGP/cosmic?action=mut_summary&id=1332
SRC	NM_005417	1369	c.1591C>T	p.Q531*	+	20:36031762-36031762	649396	CCTGCAGGCCTTCCTGGAGGACTACTTCACGTCCACCGAGCCCCAGTACCAGCCCGGGG	http://www.sanger.ac.uk/perl/genetics/CGP/cosmic?action=mut_summary&id=1369
PTEN	NM_000314.4	4894	c.952_955delCTTA	p.L318fs*2	+	10:89720801-89720804	416888	TAGTACTTACTTTAACAAAAAATGATCTTGACAAAGCAAATAAAGACAAAGCCAACCGATACTTTTCTCCAAATTTTAAGGTCAGTTAA	http://www.sanger.ac.uk/perl/genetics/CGP/cosmic?action=mut_summary&id=4894
PTEN	NM_000314.4	4898	c.950_953delTACT	p.V317fs*3	+	10:89720799-89720802	416888	TAGTACTTACTTTAACAAAAAATGATCTTGACAAAGCAAATAAAGACAAAGCCAACCGATACTTTTCTCCAAATTTTAAGGTCAGTTAA	http://www.sanger.ac.uk/perl/genetics/CGP/cosmic?action=mut_summary&id=4898
PTEN	NM_000314.4	4903	c.954_957delTACT	p.L318fs*2	+	10:89720803-89720806	416888	TAGTACTTACTTTAACAAAAAATGATCTTGACAAAGCAAATAAAGACAAAGCCAACCGATACTTTTCTCCAAATTTTAAGGTCAGTTAA	http://www.sanger.ac.uk/perl/genetics/CGP/cosmic?action=mut_summary&id=4903
PTEN	NM_000314.4	4929	c.17_18delAA	p.K6fs*4	+	10:89624243-89624244	81777	AAAGAGATCGTTAGCAGAAACAAAAGGAGATATCAAGAGGATGGATTCGACTTAGAC	http://www.sanger.ac.uk/perl/genetics/CGP/cosmic?action=mut_summary&id=4929
PTEN	NM_000314.4	4937	c.16_17delAA	p.K6fs*4	+	10:89624242-89624243	81777	AAAGAGATCGTTAGCAGAAACAAAAGGAGATATCAAGAGGATGGATTCGACTTAGAC	http://www.sanger.ac.uk/perl/genetics/CGP/cosmic?action=mut_summary&id=4937
PTEN	NM_000314.4	4958	c.955_958delACTT	p.T319fs*1	+	10:89720804-89720807	416888	TAGTACTTACTTTAACAAAAAATGATCTTGACAAAGCAAATAAAGACAAAGCCAACCGATACTTTTCTCCAAATTTTAAGGTCAGTTAA	http://www.sanger.ac.uk/perl/genetics/CGP/cosmic?action=mut_summary&id=4958
PTEN	NM_000314.4	4986	c.741_742insA	p.P248fs*5	+	10:89717716-89717717	421278	CTTTGAGTTCCCTCAGCCGTTACCTGTGTGTGGTGATATCAAAGTAGAGTTCTTCCACAAACAGAACAAGATGCTAAAA	http://www.sanger.ac.uk/perl/genetics/CGP/cosmic?action=mut_summary&id=4986
PTEN	NM_000314.4	4990	c.968_969insA	p.N323fs*2	+	10:89720817-89720818	416888	TAGTACTTACTTTAACAAAAAATGATCTTGACAAAGCAAATAAAGACAAAGCCAACCGATACTTTTCTCCAAATTTTAAGGTCAGTTAA	http://www.sanger.ac.uk/perl/genetics/CGP/cosmic?action=mut_summary&id=4990
PTEN	NM_000314.4	4994	c.963_964insA	p.T321fs*3	+	10:89720812-89720813	416888	TAGTACTTACTTTAACAAAAAATGATCTTGACAAAGCAAATAAAGACAAAGCCAACCGATACTTTTCTCCAAATTTTAAGGTCAGTTAA	http://www.sanger.ac.uk/perl/genetics/CGP/cosmic?action=mut_summary&id=4994
PTEN	NM_000314.4	5025	c.742_743insC	p.P248fs*5	+	10:89717717-89717718	421278	CTTTGAGTTCCCTCAGCCGTTACCTGTGTGTGGTGATATCAAAGTAGAGTTCTTCCACAAACAGAACAAGATGCTAAAA	http://www.sanger.ac.uk/perl/genetics/CGP/cosmic?action=mut_summary&id=5025
PTEN	NM_000314.4	5026	c.742_743insA	p.P248fs*5	+	10:89717717-89717718	421278	CTTTGAGTTCCCTCAGCCGTTACCTGTGTGTGGTGATATCAAAGTAGAGTTCTTCCACAAACAGAACAAGATGCTAAAA	http://www.sanger.ac.uk/perl/genetics/CGP/cosmic?action=mut_summary&id=5026
PTEN	NM_000314.4	5036	c.202T>C	p.Y68H	+	10:89685307-89685307	464386	TTTTAAGGTTTTTGGATTCAAAGCATAAAAACCATTACAAGATATACAATCTGTAAGTATGTTTTCTTATTTGTATGCTTGCAAATATCTTCTA	http://www.sanger.ac.uk/perl/genetics/CGP/cosmic?action=mut_summary&id=5036
PTEN	NM_000314.4	5039	c.518G>A	p.R173H	+	10:89711900-89711900	80635	TATTCCCAGTCAGAGGCGCTATGTGTATTATTATAGCTACCTGTTAAAGA	http://www.sanger.ac.uk/perl/genetics/CGP/cosmic?action=mut_summary&id=5039
PTEN	NM_000314.4	5089	c.517C>T	p.R173C	+	10:89711899-89711899	80635	TATTCCCAGTCAGAGGCGCTATGTGTATTATTATAGCTACCTGTTAAAGA	http://www.sanger.ac.uk/perl/genetics/CGP/cosmic?action=mut_summary&id=5089
PTEN	NM_000314.4	5149	c.511C>T	p.Q171*	+	10:89711893-89711893	80635	TATTCCCAGTCAGAGGCGCTATGTGTATTATTATAGCTACCTGTTAAAGA	http://www.sanger.ac.uk/perl/genetics/CGP/cosmic?action=mut_summary&id=5149
PTEN	NM_000314.4	5150	c.640C>T	p.Q214*	+	10:89717615-89717615	82152	TAATACTGGTATGTATTTAACCATGCAGATCCTCAGTTTGTGGTCTGCCAGCTAAAGG	http://www.sanger.ac.uk/perl/genetics/CGP/cosmic?action=mut_summary&id=5150
PTEN	NM_000314.4	5151	c.1003C>T	p.R335*	+	10:89720852-89720852	416888	TAGTACTTACTTTAACAAAAAATGATCTTGACAAAGCAAATAAAGACAAAGCCAACCGATACTTTTCTCCAAATTTTAAGGTCAGTTAA	http://www.sanger.ac.uk/perl/genetics/CGP/cosmic?action=mut_summary&id=5151
CTNNB1	NM_001904	5661	c.94G>T	p.D32Y	+	3:41266097-41266097	423052	GCCATGGAACCAGACAGAAAAGCGGCTGTTAGTCACTGGCAGCAACAGTCTTACCTGGACTCTGGAATCCATTCTGGTGCCACTACCACAGCTCCTTC	http://www.sanger.ac.uk/perl/genetics/CGP/cosmic?action=mut_summary&id=5661
CTNNB1	NM_001904	5662	c.110C>T	p.S37F	+	3:41266113-41266113	423052	GCCATGGAACCAGACAGAAAAGCGGCTGTTAGTCACTGGCAGCAACAGTCTTACCTGGACTCTGGAATCCATTCTGGTGCCACTACCACAGCTCCTTC	http://www.sanger.ac.uk/perl/genetics/CGP/cosmic?action=mut_summary&id=5662
CTNNB1	NM_001904	5663	c.133T>C	p.S45P	+	3:41266136-41266136	423052	GCCATGGAACCAGACAGAAAAGCGGCTGTTAGTCACTGGCAGCAACAGTCTTACCTGGACTCTGGAATCCATTCTGGTGCCACTACCACAGCTCCTTC	http://www.sanger.ac.uk/perl/genetics/CGP/cosmic?action=mut_summary&id=5663
CTNNB1	NM_001904	5664	c.121A>G	p.T41A	+	3:41266124-41266124	423052	GCCATGGAACCAGACAGAAAAGCGGCTGTTAGTCACTGGCAGCAACAGTCTTACCTGGACTCTGGAATCCATTCTGGTGCCACTACCACAGCTCCTTC	http://www.sanger.ac.uk/perl/genetics/CGP/cosmic?action=mut_summary&id=5664
CTNNB1	NM_001904	5666	c.110C>A	p.S37Y	+	3:41266113-41266113	423052	GCCATGGAACCAGACAGAAAAGCGGCTGTTAGTCACTGGCAGCAACAGTCTTACCTGGACTCTGGAATCCATTCTGGTGCCACTACCACAGCTCCTTC	http://www.sanger.ac.uk/perl/genetics/CGP/cosmic?action=mut_summary&id=5666
CTNNB1	NM_001904	5667	c.134C>T	p.S45F	+	3:41266137-41266137	423052	GCCATGGAACCAGACAGAAAAGCGGCTGTTAGTCACTGGCAGCAACAGTCTTACCTGGACTCTGGAATCCATTCTGGTGCCACTACCACAGCTCCTTC	http://www.sanger.ac.uk/perl/genetics/CGP/cosmic?action=mut_summary&id=5667
CTNNB1	NM_001904	5668	c.94G>C	p.D32H	+	3:41266097-41266097	423052	GCCATGGAACCAGACAGAAAAGCGGCTGTTAGTCACTGGCAGCAACAGTCTTACCTGGACTCTGGAATCCATTCTGGTGCCACTACCACAGCTCCTTC	http://www.sanger.ac.uk/perl/genetics/CGP/cosmic?action=mut_summary&id=5668
CTNNB1	NM_001904	5669	c.98C>T	p.S33F	+	3:41266101-41266101	423052	GCCATGGAACCAGACAGAAAAGCGGCTGTTAGTCACTGGCAGCAACAGTCTTACCTGGACTCTGGAATCCATTCTGGTGCCACTACCACAGCTCCTTC	http://www.sanger.ac.uk/perl/genetics/CGP/cosmic?action=mut_summary&id=5669
CTNNB1	NM_001904	5670	c.101G>T	p.G34V	+	3:41266104-41266104	423052	GCCATGGAACCAGACAGAAAAGCGGCTGTTAGTCACTGGCAGCAACAGTCTTACCTGGACTCTGGAATCCATTCTGGTGCCACTACCACAGCTCCTTC	http://www.sanger.ac.uk/perl/genetics/CGP/cosmic?action=mut_summary&id=5670
CTNNB1	NM_001904	5671	c.101G>A	p.G34E	+	3:41266104-41266104	423052	GCCATGGAACCAGACAGAAAAGCGGCTGTTAGTCACTGGCAGCAACAGTCTTACCTGGACTCTGGAATCCATTCTGGTGCCACTACCACAGCTCCTTC	http://www.sanger.ac.uk/perl/genetics/CGP/cosmic?action=mut_summary&id=5671
CTNNB1	NM_001904	5672	c.94G>A	p.D32N	+	3:41266097-41266097	423052	GCCATGGAACCAGACAGAAAAGCGGCTGTTAGTCACTGGCAGCAACAGTCTTACCTGGACTCTGGAATCCATTCTGGTGCCACTACCACAGCTCCTTC	http://www.sanger.ac.uk/perl/genetics/CGP/cosmic?action=mut_summary&id=5672
CTNNB1	NM_001904	5673	c.98C>A	p.S33Y	+	3:41266101-41266101	423052	GCCATGGAACCAGACAGAAAAGCGGCTGTTAGTCACTGGCAGCAACAGTCTTACCTGGACTCTGGAATCCATTCTGGTGCCACTACCACAGCTCCTTC	http://www.sanger.ac.uk/perl/genetics/CGP/cosmic?action=mut_summary&id=5673
CTNNB1	NM_001904	5675	c.109T>G	p.S37A	+	3:41266112-41266112	423052	GCCATGGAACCAGACAGAAAAGCGGCTGTTAGTCACTGGCAGCAACAGTCTTACCTGGACTCTGGAATCCATTCTGGTGCCACTACCACAGCTCCTTC	http://www.sanger.ac.uk/perl/genetics/CGP/cosmic?action=mut_summary&id=5675
CTNNB1	NM_001904	5676	c.122C>T	p.T41I	+	3:41266125-41266125	423052	GCCATGGAACCAGACAGAAAAGCGGCTGTTAGTCACTGGCAGCAACAGTCTTACCTGGACTCTGGAATCCATTCTGGTGCCACTACCACAGCTCCTTC	http://www.sanger.ac.uk/perl/genetics/CGP/cosmic?action=mut_summary&id=5676
CTNNB1	NM_001904	5677	c.98C>G	p.S33C	+	3:41266101-41266101	423052	GCCATGGAACCAGACAGAAAAGCGGCTGTTAGTCACTGGCAGCAACAGTCTTACCTGGACTCTGGAATCCATTCTGGTGCCACTACCACAGCTCCTTC	http://www.sanger.ac.uk/perl/genetics/CGP/cosmic?action=mut_summary&id=5677
CTNNB1	NM_001904	5679	c.110C>G	p.S37C	+	3:41266113-41266113	423052	GCCATGGAACCAGACAGAAAAGCGGCTGTTAGTCACTGGCAGCAACAGTCTTACCTGGACTCTGGAATCCATTCTGGTGCCACTACCACAGCTCCTTC	http://www.sanger.ac.uk/perl/genetics/CGP/cosmic?action=mut_summary&id=5679
CTNNB1	NM_001904	5681	c.95A>G	p.D32G	+	3:41266098-41266098	423052	GCCATGGAACCAGACAGAAAAGCGGCTGTTAGTCACTGGCAGCAACAGTCTTACCTGGACTCTGGAATCCATTCTGGTGCCACTACCACAGCTCCTTC	http://www.sanger.ac.uk/perl/genetics/CGP/cosmic?action=mut_summary&id=5681
CTNNB1	NM_001904	5684	c.100G>C	p.G34R	+	3:41266103-41266103	423052	GCCATGGAACCAGACAGAAAAGCGGCTGTTAGTCACTGGCAGCAACAGTCTTACCTGGACTCTGGAATCCATTCTGGTGCCACTACCACAGCTCCTTC	http://www.sanger.ac.uk/perl/genetics/CGP/cosmic?action=mut_summary&id=5684
CTNNB1	NM_001904	5685	c.133T>G	p.S45A	+	3:41266136-41266136	423052	GCCATGGAACCAGACAGAAAAGCGGCTGTTAGTCACTGGCAGCAACAGTCTTACCTGGACTCTGGAATCCATTCTGGTGCCACTACCACAGCTCCTTC	http://www.sanger.ac.uk/perl/genetics/CGP/cosmic?action=mut_summary&id=5685
CTNNB1	NM_001904	5686	c.100G>A	p.G34R	+	3:41266103-41266103	423052	GCCATGGAACCAGACAGAAAAGCGGCTGTTAGTCACTGGCAGCAACAGTCTTACCTGGACTCTGGAATCCATTCTGGTGCCACTACCACAGCTCCTTC	http://www.sanger.ac.uk/perl/genetics/CGP/cosmic?action=mut_summary&id=5686
CTNNB1	NM_001904	5687	c.109T>C	p.S37P	+	3:41266112-41266112	423052	GCCATGGAACCAGACAGAAAAGCGGCTGTTAGTCACTGGCAGCAACAGTCTTACCTGGACTCTGGAATCCATTCTGGTGCCACTACCACAGCTCCTTC	http://www.sanger.ac.uk/perl/genetics/CGP/cosmic?action=mut_summary&id=5687
CTNNB1	NM_001904	5688	c.121A>C	p.T41P	+	3:41266124-41266124	423052	GCCATGGAACCAGACAGAAAAGCGGCTGTTAGTCACTGGCAGCAACAGTCTTACCTGGACTCTGGAATCCATTCTGGTGCCACTACCACAGCTCCTTC	http://www.sanger.ac.uk/perl/genetics/CGP/cosmic?action=mut_summary&id=5688
CTNNB1	NM_001904	5689	c.134C>G	p.S45C	+	3:41266137-41266137	423052	GCCATGGAACCAGACAGAAAAGCGGCTGTTAGTCACTGGCAGCAACAGTCTTACCTGGACTCTGGAATCCATTCTGGTGCCACTACCACAGCTCCTTC	http://www.sanger.ac.uk/perl/genetics/CGP/cosmic?action=mut_summary&id=5689
CTNNB1	NM_001904	5690	c.95A>C	p.D32A	+	3:41266098-41266098	423052	GCCATGGAACCAGACAGAAAAGCGGCTGTTAGTCACTGGCAGCAACAGTCTTACCTGGACTCTGGAATCCATTCTGGTGCCACTACCACAGCTCCTTC	http://www.sanger.ac.uk/perl/genetics/CGP/cosmic?action=mut_summary&id=5690
CTNNB1	NM_001904	5691	c.95A>T	p.D32V	+	3:41266098-41266098	423052	GCCATGGAACCAGACAGAAAAGCGGCTGTTAGTCACTGGCAGCAACAGTCTTACCTGGACTCTGGAATCCATTCTGGTGCCACTACCACAGCTCCTTC	http://www.sanger.ac.uk/perl/genetics/CGP/cosmic?action=mut_summary&id=5691
CTNNB1	NM_001904	5692	c.134C>A	p.S45Y	+	3:41266137-41266137	423052	GCCATGGAACCAGACAGAAAAGCGGCTGTTAGTCACTGGCAGCAACAGTCTTACCTGGACTCTGGAATCCATTCTGGTGCCACTACCACAGCTCCTTC	http://www.sanger.ac.uk/perl/genetics/CGP/cosmic?action=mut_summary&id=5692
CTNNB1	NM_001904	5701	c.122C>G	p.T41S	+	3:41266125-41266125	423052	GCCATGGAACCAGACAGAAAAGCGGCTGTTAGTCACTGGCAGCAACAGTCTTACCTGGACTCTGGAATCCATTCTGGTGCCACTACCACAGCTCCTTC	http://www.sanger.ac.uk/perl/genetics/CGP/cosmic?action=mut_summary&id=5701
CTNNB1	NM_001904	5706	c.65T>C	p.V22A	+	3:41266068-41266068	423052	GCCATGGAACCAGACAGAAAAGCGGCTGTTAGTCACTGGCAGCAACAGTCTTACCTGGACTCTGGAATCCATTCTGGTGCCACTACCACAGCTCCTTC	http://www.sanger.ac.uk/perl/genetics/CGP/cosmic?action=mut_summary&id=5706
CTNNB1	NM_001904	5716	c.121A>T	p.T41S	+	3:41266124-41266124	423052	GCCATGGAACCAGACAGAAAAGCGGCTGTTAGTCACTGGCAGCAACAGTCTTACCTGGACTCTGGAATCCATTCTGGTGCCACTACCACAGCTCCTTC	http://www.sanger.ac.uk/perl/genetics/CGP/cosmic?action=mut_summary&id=5716
CTNNB1	NM_001904	5738	c.61G>A	p.A21T	+	3:41266064-41266064	423052	GCCATGGAACCAGACAGAAAAGCGGCTGTTAGTCACTGGCAGCAACAGTCTTACCTGGACTCTGGAATCCATTCTGGTGCCACTACCACAGCTCCTTC	http://www.sanger.ac.uk/perl/genetics/CGP/cosmic?action=mut_summary&id=5738
CTNNB1	NM_001904	5747	c.37G>A	p.A13T	+	3:41266040-41266040	423052	GCCATGGAACCAGACAGAAAAGCGGCTGTTAGTCACTGGCAGCAACAGTCTTACCTGGACTCTGGAATCCATTCTGGTGCCACTACCACAGCTCCTTC	http://www.sanger.ac.uk/perl/genetics/CGP/cosmic?action=mut_summary&id=5747
PTEN	NM_000314.4	5775	c.1002_1003CC>TT	p.R335*	+	10:89720851-89720852	416888	TAGTACTTACTTTAACAAAAAATGATCTTGACAAAGCAAATAAAGACAAAGCCAACCGATACTTTTCTCCAAATTTTAAGGTCAGTTAA	http://www.sanger.ac.uk/perl/genetics/CGP/cosmic?action=mut_summary&id=5775
PTEN	NM_000314.4	5801	c.968delA	p.N323fs*21	+	10:89720817-89720817	416888	TAGTACTTACTTTAACAAAAAATGATCTTGACAAAGCAAATAAAGACAAAGCCAACCGATACTTTTCTCCAAATTTTAAGGTCAGTTAA	http://www.sanger.ac.uk/perl/genetics/CGP/cosmic?action=mut_summary&id=5801
PTEN	NM_000314.4	5816	c.867delA	p.V290fs*1	+	10:89720716-89720716	484297	CCAGAGGAAACCTCAGAAAAAGTAGAAAATGGAAGTCTATGTGATCAAGAAA	http://www.sanger.ac.uk/perl/genetics/CGP/cosmic?action=mut_summary&id=5816
PTEN	NM_000314.4	5823	c.963delA	p.T321fs*23	+	10:89720812-89720812	416888	TAGTACTTACTTTAACAAAAAATGATCTTGACAAAGCAAATAAAGACAAAGCCAACCGATACTTTTCTCCAAATTTTAAGGTCAGTTAA	http://www.sanger.ac.uk/perl/genetics/CGP/cosmic?action=mut_summary&id=5823
PTEN	NM_000314.4	5888	c.723_724insTT	p.E242fs*15	+	10:89717698-89717699	421278	CTTTGAGTTCCCTCAGCCGTTACCTGTGTGTGGTGATATCAAAGTAGAGTTCTTCCACAAACAGAACAAGATGCTAAAA	http://www.sanger.ac.uk/perl/genetics/CGP/cosmic?action=mut_summary&id=5888
CTNNB1	NM_001904	6050	c.64_114del51	p.V22_G38del	+	3:41266067-41266117	423052	GCCATGGAACCAGACAGAAAAGCGGCTGTTAGTCACTGGCAGCAACAGTCTTACCTGGACTCTGGAATCCATTCTGGTGCCACTACCACAGCTCCTTC	http://www.sanger.ac.uk/perl/genetics/CGP/cosmic?action=mut_summary&id=6050
CTNNB1	NM_001904	6064	c.74_97del24	p.W25_D32del	+	3:41266077-41266100	423052	GCCATGGAACCAGACAGAAAAGCGGCTGTTAGTCACTGGCAGCAACAGTCTTACCTGGACTCTGGAATCCATTCTGGTGCCACTACCACAGCTCCTTC	http://www.sanger.ac.uk/perl/genetics/CGP/cosmic?action=mut_summary&id=6064
BRAF	NM_004333	6137	c.1799T>G	p.V600G	-	7:140453136-140453136	304699	CTCCATCGAGATTTCACTGTAGCTAGACCAAAATCACCTATTTTTACTGTGAGGTCTTCATGAAGAAATATATCTGAGGTGTAGTAAGTAAAGGAAAACAGTA	http://www.sanger.ac.uk/perl/genetics/CGP/cosmic?action=mut_summary&id=6137
PIK3CA	NM_006218.1	6147	c.1636C>G	p.Q546E	+	3:178936094-178936094	35831	ATTTCTACACGAGATCCTCTCTCTGAAATCACTGAGCAGGAGAAAGATTTTCTA	http://www.sanger.ac.uk/perl/genetics/CGP/cosmic?action=mut_summary&id=6147
EGFR	NM_005228	6210	c.2240_2251del12	p.L747_T751>S	+	7:55242470-55242481	1598122	ACTCTGGATCCCAGAAGGTGAGAAAGTTAAAATTCCCGTCGCTATCAAGGAATTAAGAGAAGCAACATCTCCGAAAGCCAACAAGGAAATCCTCGATGTGAGTTTCTGCTTTGCTGTGTGGGGG	http://www.sanger.ac.uk/perl/genetics/CGP/cosmic?action=mut_summary&id=6210
EGFR	NM_005228	6213	c.2582T>A	p.L861Q	+	7:55259524-55259524	1599089	CGTCGCTTGGTGCACCGCGACCTGGCAGCCAGGAACGTACTGGTGAAAACACCGCAGCATGTCAAGATCACAGATTTTGGGCTGGCCAAACTGCTGGGTGCGGAAGA	http://www.sanger.ac.uk/perl/genetics/CGP/cosmic?action=mut_summary&id=6213
EGFR	NM_005228	6218	c.2239_2247del9	p.L747_E749del	+	7:55242469-55242477	1598122	ACTCTGGATCCCAGAAGGTGAGAAAGTTAAAATTCCCGTCGCTATCAAGGAATTAAGAGAAGCAACATCTCCGAAAGCCAACAAGGAAATCCTCGATGTGAGTTTCTGCTTTGCTGTGTGGGGG	http://www.sanger.ac.uk/perl/genetics/CGP/cosmic?action=mut_summary&id=6218
EGFR	NM_005228	6219	c.2248G>C	p.A750P	+	7:55242478-55242478	1598122	ACTCTGGATCCCAGAAGGTGAGAAAGTTAAAATTCCCGTCGCTATCAAGGAATTAAGAGAAGCAACATCTCCGAAAGCCAACAAGGAAATCCTCGATGTGAGTTTCTGCTTTGCTGTGTGGGGG	http://www.sanger.ac.uk/perl/genetics/CGP/cosmic?action=mut_summary&id=6219
EGFR	NM_005228	6220	c.2238_2255del18	p.E746_S752>D	+	7:55242468-55242485	1598122	ACTCTGGATCCCAGAAGGTGAGAAAGTTAAAATTCCCGTCGCTATCAAGGAATTAAGAGAAGCAACATCTCCGAAAGCCAACAAGGAAATCCTCGATGTGAGTTTCTGCTTTGCTGTGTGGGGG	http://www.sanger.ac.uk/perl/genetics/CGP/cosmic?action=mut_summary&id=6220
EGFR	NM_005228	6223	c.2235_2249del15	p.E746_A750del	+	7:55242465-55242479	1598122	ACTCTGGATCCCAGAAGGTGAGAAAGTTAAAATTCCCGTCGCTATCAAGGAATTAAGAGAAGCAACATCTCCGAAAGCCAACAAGGAAATCCTCGATGTGAGTTTCTGCTTTGCTGTGTGGGGG	http://www.sanger.ac.uk/perl/genetics/CGP/cosmic?action=mut_summary&id=6223
EGFR	NM_005228	6224	c.2573T>G	p.L858R	+	7:55259515-55259515	1599089	CGTCGCTTGGTGCACCGCGACCTGGCAGCCAGGAACGTACTGGTGAAAACACCGCAGCATGTCAAGATCACAGATTTTGGGCTGGCCAAACTGCTGGGTGCGGAAGA	http://www.sanger.ac.uk/perl/genetics/CGP/cosmic?action=mut_summary&id=6224
EGFR	NM_005228	6225	c.2236_2250del15	p.E746_A750del	+	7:55242466-55242480	1598122	ACTCTGGATCCCAGAAGGTGAGAAAGTTAAAATTCCCGTCGCTATCAAGGAATTAAGAGAAGCAACATCTCCGAAAGCCAACAAGGAAATCCTCGATGTGAGTTTCTGCTTTGCTGTGTGGGGG	http://www.sanger.ac.uk/perl/genetics/CGP/cosmic?action=mut_summary&id=6225
EGFR	NM_005228	6239	c.2156G>C	p.G719A	+	7:55241708-55241708	67641	CTCCCAACCAAGCTCTCTTGAGGATCTTGAAGGAAACTGAATTCAAAAAGATCAAAGTGCTGGGCTCCGGTGC	http://www.sanger.ac.uk/perl/genetics/CGP/cosmic?action=mut_summary&id=6239
EGFR	NM_005228	6240	c.2369C>T	p.T790M	+	7:55249071-55249071	493236	GGCCAGCGTGGACAACCCCCACGTGTGCCGCCTGCTGGGCATCTGCCTCACCTCCACCGTGCAGCTCATCACG	http://www.sanger.ac.uk/perl/genetics/CGP/cosmic?action=mut_summary&id=6240
EGFR	NM_005228	6241	c.2303G>T	p.S768I	+	7:55249005-55249005	493236	GGCCAGCGTGGACAACCCCCACGTGTGCCGCCTGCTGGGCATCTGCCTCACCTCCACCGTGCAGCTCATCACG	http://www.sanger.ac.uk/perl/genetics/CGP/cosmic?action=mut_summary&id=6241
EGFR	NM_005228	6252	c.2155G>A	p.G719S	+	7:55241707-55241707	67641	CTCCCAACCAAGCTCTCTTGAGGATCTTGAAGGAAACTGAATTCAAAAAGATCAAAGTGCTGGGCTCCGGTGC	http://www.sanger.ac.uk/perl/genetics/CGP/cosmic?action=mut_summary&id=6252
EGFR	NM_005228	6253	c.2155G>T	p.G719C	+	7:55241707-55241707	67641	CTCCCAACCAAGCTCTCTTGAGGATCTTGAAGGAAACTGAATTCAAAAAGATCAAAGTGCTGGGCTCCGGTGC	http://www.sanger.ac.uk/perl/genetics/CGP/cosmic?action=mut_summary&id=6253
EGFR	NM_005228	6254	c.2239_2253del15	p.L747_T751del	+	7:55242469-55242483	1598122	ACTCTGGATCCCAGAAGGTGAGAAAGTTAAAATTCCCGTCGCTATCAAGGAATTAAGAGAAGCAACATCTCCGAAAGCCAACAAGGAAATCCTCGATGTGAGTTTCTGCTTTGCTGTGTGGGGG	http://www.sanger.ac.uk/perl/genetics/CGP/cosmic?action=mut_summary&id=6254
EGFR	NM_005228	6255	c.2239_2256del18	p.L747_S752del	+	7:55242469-55242486	1598122	ACTCTGGATCCCAGAAGGTGAGAAAGTTAAAATTCCCGTCGCTATCAAGGAATTAAGAGAAGCAACATCTCCGAAAGCCAACAAGGAAATCCTCGATGTGAGTTTCTGCTTTGCTGTGTGGGGG	http://www.sanger.ac.uk/perl/genetics/CGP/cosmic?action=mut_summary&id=6255
EGFR	NM_005228	6256	c.2254_2277del24	p.S752_I759del	+	7:55242484-55242507	1598122	ACTCTGGATCCCAGAAGGTGAGAAAGTTAAAATTCCCGTCGCTATCAAGGAATTAAGAGAAGCAACATCTCCGAAAGCCAACAAGGAAATCCTCGATGTGAGTTTCTGCTTTGCTGTGTGGGGG	http://www.sanger.ac.uk/perl/genetics/CGP/cosmic?action=mut_summary&id=6256
BRAF	NM_004333	6262	c.1330C>T	p.R444W	-	7:140481478-140481478	1308445	ACTGTTCCAAATGATCCAGATCCAATTCTTTGTCCCACTGTAATCTGCCCATCAGGAATCTCCCAATCATCACTCGAGTCCCGTCTACCAAGTGTTTTCTTGATAAAAA	http://www.sanger.ac.uk/perl/genetics/CGP/cosmic?action=mut_summary&id=6262
BRAF	NM_004333	6265	c.1803A>T	p.K601N	-	7:140453132-140453132	304699	CTCCATCGAGATTTCACTGTAGCTAGACCAAAATCACCTATTTTTACTGTGAGGTCTTCATGAAGAAATATATCTGAGGTGTAGTAAGTAAAGGAAAACAGTA	http://www.sanger.ac.uk/perl/genetics/CGP/cosmic?action=mut_summary&id=6265
EGFR	NM_005228	6268	c.2257C>T	p.P753S	+	7:55242487-55242487	1598122	ACTCTGGATCCCAGAAGGTGAGAAAGTTAAAATTCCCGTCGCTATCAAGGAATTAAGAGAAGCAACATCTCCGAAAGCCAACAAGGAAATCCTCGATGTGAGTTTCTGCTTTGCTGTGTGGGGG	http://www.sanger.ac.uk/perl/genetics/CGP/cosmic?action=mut_summary&id=6268
TP53	NM_000546	6530	c.723delC	p.C242fs*5	-	17:7577558-7577558	94170	GTGAGGATGGGCCTCCGGTTCATGCCGCCCATGCAGGAACTGTTACACATGTAGTTGTAGTGGATGGTG	http://www.sanger.ac.uk/perl/genetics/CGP/cosmic?action=mut_summary&id=6530
TP53	NM_000546	6545	c.741_742CC>TT	p.R248W	-	17:7577539-7577540	94170	GTGAGGATGGGCCTCCGGTTCATGCCGCCCATGCAGGAACTGTTACACATGTAGTTGTAGTGGATGGTG	http://www.sanger.ac.uk/perl/genetics/CGP/cosmic?action=mut_summary&id=6545
TP53	NM_000546	6549	c.743G>T	p.R248L	-	17:7577538-7577538	94170	GTGAGGATGGGCCTCCGGTTCATGCCGCCCATGCAGGAACTGTTACACATGTAGTTGTAGTGGATGGTG	http://www.sanger.ac.uk/perl/genetics/CGP/cosmic?action=mut_summary&id=6549
TP53	NM_000546	6932	c.733G>A	p.G245S	-	17:7577548-7577548	94170	GTGAGGATGGGCCTCCGGTTCATGCCGCCCATGCAGGAACTGTTACACATGTAGTTGTAGTGGATGGTG	http://www.sanger.ac.uk/perl/genetics/CGP/cosmic?action=mut_summary&id=6932
TP53	NM_000546	10645	c.527G>T	p.C176F	-	17:7578403-7578403	226369	CGCTCATGGTGGGGGCAGCGCCTCACAACCTCCGTCATGTGCTGTGACTGCTTGTAGATGGCCATGGCGCGGACGCGGGTGCCGGGCGGGGGTGTG	http://www.sanger.ac.uk/perl/genetics/CGP/cosmic?action=mut_summary&id=10645
TP53	NM_000546	10647	c.404G>T	p.C135F	-	17:7578526-7578526	658417	CAAAACATCTTGTTGAGGGCAGGGGAGTACTGTAGGAAGAGGAAGGAGACAGAG	http://www.sanger.ac.uk/perl/genetics/CGP/cosmic?action=mut_summary&id=10647
TP53	NM_000546	10648	c.524G>A	p.R175H	-	17:7578406-7578406	226369	CGCTCATGGTGGGGGCAGCGCCTCACAACCTCCGTCATGTGCTGTGACTGCTTGTAGATGGCCATGGCGCGGACGCGGGTGCCGGGCGGGGGTGTG	http://www.sanger.ac.uk/perl/genetics/CGP/cosmic?action=mut_summary&id=10648
TP53	NM_000546	10654	c.637C>T	p.R213*	-	17:7578212-7578212	226789	GGCGGCTCATAGGGCACCACCACACTATGTCGAAAAGTGTTTCTGTCATCCAAATACTCCACACGCAAATTTCCTTCCACTCGGATAAGATGCTGAGGAGGGGCCAGA	http://www.sanger.ac.uk/perl/genetics/CGP/cosmic?action=mut_summary&id=10654
TP53	NM_000546	10656	c.742C>T	p.R248W	-	17:7577539-7577539	94170	GTGAGGATGGGCCTCCGGTTCATGCCGCCCATGCAGGAACTGTTACACATGTAGTTGTAGTGGATGGTG	http://www.sanger.ac.uk/perl/genetics/CGP/cosmic?action=mut_summary&id=10656
TP53	NM_000546	10659	c.817C>T	p.R273C	-	17:7577121-7577121	117792	GCTTAGTGCTCCCTGGGGGCAGCTCGTGGTGAGGCTCCCCTTTCTTGCGGAGATTCTCTTCCTCTGTGCGCCGGTCTCTCCCAGGACAGGCACAAACACGCACCTCAAAG	http://www.sanger.ac.uk/perl/genetics/CGP/cosmic?action=mut_summary&id=10659
TP53	NM_000546	10660	c.818G>A	p.R273H	-	17:7577120-7577120	117792	GCTTAGTGCTCCCTGGGGGCAGCTCGTGGTGAGGCTCCCCTTTCTTGCGGAGATTCTCTTCCTCTGTGCGCCGGTCTCTCCCAGGACAGGCACAAACACGCACCTCAAAG	http://www.sanger.ac.uk/perl/genetics/CGP/cosmic?action=mut_summary&id=10660
TP53	NM_000546	10662	c.743G>A	p.R248Q	-	17:7577538-7577538	94170	GTGAGGATGGGCCTCCGGTTCATGCCGCCCATGCAGGAACTGTTACACATGTAGTTGTAGTGGATGGTG	http://www.sanger.ac.uk/perl/genetics/CGP/cosmic?action=mut_summary&id=10662
TP53	NM_000546	10663	c.916C>T	p.R306*	-	17:7577022-7577022	117792	GCTTAGTGCTCCCTGGGGGCAGCTCGTGGTGAGGCTCCCCTTTCTTGCGGAGATTCTCTTCCTCTGTGCGCCGGTCTCTCCCAGGACAGGCACAAACACGCACCTCAAAG	http://www.sanger.ac.uk/perl/genetics/CGP/cosmic?action=mut_summary&id=10663
TP53	NM_000546	10667	c.646G>A	p.V216M	-	17:7578203-7578203	226789	GGCGGCTCATAGGGCACCACCACACTATGTCGAAAAGTGTTTCTGTCATCCAAATACTCCACACGCAAATTTCCTTCCACTCGGATAAGATGCTGAGGAGGGGCCAGA	http://www.sanger.ac.uk/perl/genetics/CGP/cosmic?action=mut_summary&id=10667
TP53	NM_000546	10670	c.469G>T	p.V157F	-	17:7578461-7578461	226369	CGCTCATGGTGGGGGCAGCGCCTCACAACCTCCGTCATGTGCTGTGACTGCTTGTAGATGGCCATGGCGCGGACGCGGGTGCCGGGCGGGGGTGTG	http://www.sanger.ac.uk/perl/genetics/CGP/cosmic?action=mut_summary&id=10670
TP53	NM_000546	10690	c.473G>A	p.R158H	-	17:7578457-7578457	226369	CGCTCATGGTGGGGGCAGCGCCTCACAACCTCCGTCATGTGCTGTGACTGCTTGTAGATGGCCATGGCGCGGACGCGGGTGCCGGGCGGGGGTGTG	http://www.sanger.ac.uk/perl/genetics/CGP/cosmic?action=mut_summary&id=10690
TP53	NM_000546	10704	c.844C>T	p.R282W	-	17:7577094-7577094	117792	GCTTAGTGCTCCCTGGGGGCAGCTCGTGGTGAGGCTCCCCTTTCTTGCGGAGATTCTCTTCCTCTGTGCGCCGGTCTCTCCCAGGACAGGCACAAACACGCACCTCAAAG	http://www.sanger.ac.uk/perl/genetics/CGP/cosmic?action=mut_summary&id=10704
TP53	NM_000546	10705	c.586C>T	p.R196*	-	17:7578263-7578263	226789	GGCGGCTCATAGGGCACCACCACACTATGTCGAAAAGTGTTTCTGTCATCCAAATACTCCACACGCAAATTTCCTTCCACTCGGATAAGATGCTGAGGAGGGGCCAGA	http://www.sanger.ac.uk/perl/genetics/CGP/cosmic?action=mut_summary&id=10705
TP53	NM_000546	10709	c.722C>G	p.S241C	-	17:7577559-7577559	94170	GTGAGGATGGGCCTCCGGTTCATGCCGCCCATGCAGGAACTGTTACACATGTAGTTGTAGTGGATGGTG	http://www.sanger.ac.uk/perl/genetics/CGP/cosmic?action=mut_summary&id=10709
TP53	NM_000546	10710	c.892G>T	p.E298*	-	17:7577046-7577046	117792	GCTTAGTGCTCCCTGGGGGCAGCTCGTGGTGAGGCTCCCCTTTCTTGCGGAGATTCTCTTCCTCTGTGCGCCGGTCTCTCCCAGGACAGGCACAAACACGCACCTCAAAG	http://www.sanger.ac.uk/perl/genetics/CGP/cosmic?action=mut_summary&id=10710
TP53	NM_000546	10714	c.473G>T	p.R158L	-	17:7578457-7578457	226369	CGCTCATGGTGGGGGCAGCGCCTCACAACCTCCGTCATGTGCTGTGACTGCTTGTAGATGGCCATGGCGCGGACGCGGGTGCCGGGCGGGGGTGTG	http://www.sanger.ac.uk/perl/genetics/CGP/cosmic?action=mut_summary&id=10714
TP53	NM_000546	10716	c.329G>T	p.R110L	-	17:7579358-7579358	484618	AAGAAGCCCAGACGGAAACCGTAGCTGCCCTGGTAGGTTTTCTGGGAAGGGACAGAAGATGACAGGGGCCAGGAGGGGGCTGGTGCAGGGGCCGCCGGTG	http://www.sanger.ac.uk/perl/genetics/CGP/cosmic?action=mut_summary&id=10716
TP53	NM_000546	10722	c.853G>A	p.E285K	-	17:7577085-7577085	117792	GCTTAGTGCTCCCTGGGGGCAGCTCGTGGTGAGGCTCCCCTTTCTTGCGGAGATTCTCTTCCTCTGTGCGCCGGTCTCTCCCAGGACAGGCACAAACACGCACCTCAAAG	http://www.sanger.ac.uk/perl/genetics/CGP/cosmic?action=mut_summary&id=10722
TP53	NM_000546	10731	c.707A>G	p.Y236C	-	17:7577574-7577574	94170	GTGAGGATGGGCCTCCGGTTCATGCCGCCCATGCAGGAACTGTTACACATGTAGTTGTAGTGGATGGTG	http://www.sanger.ac.uk/perl/genetics/CGP/cosmic?action=mut_summary&id=10731
TP53	NM_000546	10735	c.638G>A	p.R213Q	-	17:7578211-7578211	226789	GGCGGCTCATAGGGCACCACCACACTATGTCGAAAAGTGTTTCTGTCATCCAAATACTCCACACGCAAATTTCCTTCCACTCGGATAAGATGCTGAGGAGGGGCCAGA	http://www.sanger.ac.uk/perl/genetics/CGP/cosmic?action=mut_summary&id=10735
TP53	NM_000546	10742	c.578A>G	p.H193R	-	17:7578271-7578271	226789	GGCGGCTCATAGGGCACCACCACACTATGTCGAAAAGTGTTTCTGTCATCCAAATACTCCACACGCAAATTTCCTTCCACTCGGATAAGATGCTGAGGAGGGGCCAGA	http://www.sanger.ac.uk/perl/genetics/CGP/cosmic?action=mut_summary&id=10742
TP53	NM_000546	10758	c.659A>G	p.Y220C	-	17:7578190-7578190	226789	GGCGGCTCATAGGGCACCACCACACTATGTCGAAAAGTGTTTCTGTCATCCAAATACTCCACACGCAAATTTCCTTCCACTCGGATAAGATGCTGAGGAGGGGCCAGA	http://www.sanger.ac.uk/perl/genetics/CGP/cosmic?action=mut_summary&id=10758
TP53	NM_000546	10769	c.820G>T	p.V274F	-	17:7577118-7577118	117792	GCTTAGTGCTCCCTGGGGGCAGCTCGTGGTGAGGCTCCCCTTTCTTGCGGAGATTCTCTTCCTCTGTGCGCCGGTCTCTCCCAGGACAGGCACAAACACGCACCTCAAAG	http://www.sanger.ac.uk/perl/genetics/CGP/cosmic?action=mut_summary&id=10769
TP53	NM_000546	10779	c.818G>T	p.R273L	-	17:7577120-7577120	117792	GCTTAGTGCTCCCTGGGGGCAGCTCGTGGTGAGGCTCCCCTTTCTTGCGGAGATTCTCTTCCTCTGTGCGCCGGTCTCTCCCAGGACAGGCACAAACACGCACCTCAAAG	http://www.sanger.ac.uk/perl/genetics/CGP/cosmic?action=mut_summary&id=10779
TP53	NM_000546	10790	c.455C>T	p.P152L	-	17:7578475-7578475	226369	CGCTCATGGTGGGGGCAGCGCCTCACAACCTCCGTCATGTGCTGTGACTGCTTGTAGATGGCCATGGCGCGGACGCGGGTGCCGGGCGGGGGTGTG	http://www.sanger.ac.uk/perl/genetics/CGP/cosmic?action=mut_summary&id=10790
TP53	NM_000546	10808	c.488A>G	p.Y163C	-	17:7578442-7578442	226369	CGCTCATGGTGGGGGCAGCGCCTCACAACCTCCGTCATGTGCTGTGACTGCTTGTAGATGGCCATGGCGCGGACGCGGGTGCCGGGCGGGGGTGTG	http://www.sanger.ac.uk/perl/genetics/CGP/cosmic?action=mut_summary&id=10808
TP53	NM_000546	10810	c.725G>T	p.C242F	-	17:7577556-7577556	94170	GTGAGGATGGGCCTCCGGTTCATGCCGCCCATGCAGGAACTGTTACACATGTAGTTGTAGTGGATGGTG	http://www.sanger.ac.uk/perl/genetics/CGP/cosmic?action=mut_summary&id=10810
TP53	NM_000546	10812	c.722C>T	p.S241F	-	17:7577559-7577559	94170	GTGAGGATGGGCCTCCGGTTCATGCCGCCCATGCAGGAACTGTTACACATGTAGTTGTAGTGGATGGTG	http://www.sanger.ac.uk/perl/genetics/CGP/cosmic?action=mut_summary&id=10812
TP53	NM_000546	10813	c.394A>G	p.K132E	-	17:7578536-7578536	658417	CAAAACATCTTGTTGAGGGCAGGGGAGTACTGTAGGAAGAGGAAGGAGACAGAG	http://www.sanger.ac.uk/perl/genetics/CGP/cosmic?action=mut_summary&id=10813
TP53	NM_000546	10817	c.747G>T	p.R249S	-	17:7577534-7577534	94170	GTGAGGATGGGCCTCCGGTTCATGCCGCCCATGCAGGAACTGTTACACATGTAGTTGTAGTGGATGGTG	http://www.sanger.ac.uk/perl/genetics/CGP/cosmic?action=mut_summary&id=10817
TP53	NM_000546	10863	c.833C>T	p.P278L	-	17:7577105-7577105	117792	GCTTAGTGCTCCCTGGGGGCAGCTCGTGGTGAGGCTCCCCTTTCTTGCGGAGATTCTCTTCCTCTGTGCGCCGGTCTCTCCCAGGACAGGCACAAACACGCACCTCAAAG	http://www.sanger.ac.uk/perl/genetics/CGP/cosmic?action=mut_summary&id=10863
TP53	NM_000546	10889	c.536A>G	p.H179R	-	17:7578394-7578394	226369	CGCTCATGGTGGGGGCAGCGCCTCACAACCTCCGTCATGTGCTGTGACTGCTTGTAGATGGCCATGGCGCGGACGCGGGTGCCGGGCGGGGGTGTG	http://www.sanger.ac.uk/perl/genetics/CGP/cosmic?action=mut_summary&id=10889
TP53	NM_000546	10891	c.814G>A	p.V272M	-	17:7577124-7577124	117792	GCTTAGTGCTCCCTGGGGGCAGCTCGTGGTGAGGCTCCCCTTTCTTGCGGAGATTCTCTTCCTCTGTGCGCCGGTCTCTCCCAGGACAGGCACAAACACGCACCTCAAAG	http://www.sanger.ac.uk/perl/genetics/CGP/cosmic?action=mut_summary&id=10891
TP53	NM_000546	10893	c.824G>A	p.C275Y	-	17:7577114-7577114	117792	GCTTAGTGCTCCCTGGGGGCAGCTCGTGGTGAGGCTCCCCTTTCTTGCGGAGATTCTCTTCCTCTGTGCGCCGGTCTCTCCCAGGACAGGCACAAACACGCACCTCAAAG	http://www.sanger.ac.uk/perl/genetics/CGP/cosmic?action=mut_summary&id=10893
TP53	NM_000546	10939	c.832C>T	p.P278S	-	17:7577106-7577106	117792	GCTTAGTGCTCCCTGGGGGCAGCTCGTGGTGAGGCTCCCCTTTCTTGCGGAGATTCTCTTCCTCTGTGCGCCGGTCTCTCCCAGGACAGGCACAAACACGCACCTCAAAG	http://www.sanger.ac.uk/perl/genetics/CGP/cosmic?action=mut_summary&id=10939
TP53	NM_000546	11063	c.711G>T	p.M237I	-	17:7577570-7577570	94170	GTGAGGATGGGCCTCCGGTTCATGCCGCCCATGCAGGAACTGTTACACATGTAGTTGTAGTGGATGGTG	http://www.sanger.ac.uk/perl/genetics/CGP/cosmic?action=mut_summary&id=11063
TP53	NM_000546	11073	c.1024C>T	p.R342*	-	17:7574003-7574003	110679	CTCTCGGAACATCTCGAAGCGCTCACGCCCACGGATCTGCAGCAACAGAGGAGGGGGAGAAGTAAGTATATA	http://www.sanger.ac.uk/perl/genetics/CGP/cosmic?action=mut_summary&id=11073
TP53	NM_000546	11081	c.733G>T	p.G245C	-	17:7577548-7577548	94170	GTGAGGATGGGCCTCCGGTTCATGCCGCCCATGCAGGAACTGTTACACATGTAGTTGTAGTGGATGGTG	http://www.sanger.ac.uk/perl/genetics/CGP/cosmic?action=mut_summary&id=11081
TP53	NM_000546	11148	c.476C>T	p.A159V	-	17:7578454-7578454	226369	CGCTCATGGTGGGGGCAGCGCCTCACAACCTCCGTCATGTGCTGTGACTGCTTGTAGATGGCCATGGCGCGGACGCGGGTGCCGGGCGGGGGTGTG	http://www.sanger.ac.uk/perl/genetics/CGP/cosmic?action=mut_summary&id=11148
TP53	NM_000546	11196	c.734G>T	p.G245V	-	17:7577547-7577547	94170	GTGAGGATGGGCCTCCGGTTCATGCCGCCCATGCAGGAACTGTTACACATGTAGTTGTAGTGGATGGTG	http://www.sanger.ac.uk/perl/genetics/CGP/cosmic?action=mut_summary&id=11196
TP53	NM_000546	11218	c.464C>A	p.T155N	-	17:7578466-7578466	226369	CGCTCATGGTGGGGGCAGCGCCTCACAACCTCCGTCATGTGCTGTGACTGCTTGTAGATGGCCATGGCGCGGACGCGGGTGCCGGGCGGGGGTGTG	http://www.sanger.ac.uk/perl/genetics/CGP/cosmic?action=mut_summary&id=11218
TP53	NM_000546	11224	c.394A>C	p.K132Q	-	17:7578536-7578536	658417	CAAAACATCTTGTTGAGGGCAGGGGAGTACTGTAGGAAGAGGAAGGAGACAGAG	http://www.sanger.ac.uk/perl/genetics/CGP/cosmic?action=mut_summary&id=11224
TP53	NM_000546	11232	c.842A>G	p.D281G	-	17:7577096-7577096	117792	GCTTAGTGCTCCCTGGGGGCAGCTCGTGGTGAGGCTCCCCTTTCTTGCGGAGATTCTCTTCCTCTGTGCGCCGGTCTCTCCCAGGACAGGCACAAACACGCACCTCAAAG	http://www.sanger.ac.uk/perl/genetics/CGP/cosmic?action=mut_summary&id=11232
TP53	NM_000546	11249	c.537T>G	p.H179Q	-	17:7578393-7578393	226369	CGCTCATGGTGGGGGCAGCGCCTCACAACCTCCGTCATGTGCTGTGACTGCTTGTAGATGGCCATGGCGCGGACGCGGGTGCCGGGCGGGGGTGTG	http://www.sanger.ac.uk/perl/genetics/CGP/cosmic?action=mut_summary&id=11249
TP53	NM_000546	11291	c.1006G>T	p.E336*	-	17:7574021-7574021	110679	CTCTCGGAACATCTCGAAGCGCTCACGCCCACGGATCTGCAGCAACAGAGGAGGGGGAGAAGTAAGTATATA	http://www.sanger.ac.uk/perl/genetics/CGP/cosmic?action=mut_summary&id=11291
TP53	NM_000546	11305	c.809T>C	p.F270S	-	17:7577129-7577129	117792	GCTTAGTGCTCCCTGGGGGCAGCTCGTGGTGAGGCTCCCCTTTCTTGCGGAGATTCTCTTCCTCTGTGCGCCGGTCTCTCCCAGGACAGGCACAAACACGCACCTCAAAG	http://www.sanger.ac.uk/perl/genetics/CGP/cosmic?action=mut_summary&id=11305
TP53	NM_000546	11606	c.31G>C	p.E11Q	-	17:7579882-7579882	310032	GTTTCCTGACTCAGAGGGGGCTCGACGCTAGGATCTGACTGCGGCTCCTCCATGGCAGTGACCCGGAAGGCAGTCTGGCTGC	http://www.sanger.ac.uk/perl/genetics/CGP/cosmic?action=mut_summary&id=11606
EGFR	NM_005228	12366	c.2572C>A	p.L858M	+	7:55259514-55259514	1599089	CGTCGCTTGGTGCACCGCGACCTGGCAGCCAGGAACGTACTGGTGAAAACACCGCAGCATGTCAAGATCACAGATTTTGGGCTGGCCAAACTGCTGGGTGCGGAAGA	http://www.sanger.ac.uk/perl/genetics/CGP/cosmic?action=mut_summary&id=12366
EGFR	NM_005228	12367	c.2237_2254del18	p.E746_S752>A	+	7:55242467-55242484	1598122	ACTCTGGATCCCAGAAGGTGAGAAAGTTAAAATTCCCGTCGCTATCAAGGAATTAAGAGAAGCAACATCTCCGAAAGCCAACAAGGAAATCCTCGATGTGAGTTTCTGCTTTGCTGTGTGGGGG	http://www.sanger.ac.uk/perl/genetics/CGP/cosmic?action=mut_summary&id=12367
EGFR	NM_005228	12369	c.2240_2254del15	p.L747_T751del	+	7:55242470-55242484	1598122	ACTCTGGATCCCAGAAGGTGAGAAAGTTAAAATTCCCGTCGCTATCAAGGAATTAAGAGAAGCAACATCTCCGAAAGCCAACAAGGAAATCCTCGATGTGAGTTTCTGCTTTGCTGTGTGGGGG	http://www.sanger.ac.uk/perl/genetics/CGP/cosmic?action=mut_summary&id=12369
EGFR	NM_005228	12370	c.2240_2257del18	p.L747_P753>S	+	7:55242470-55242487	1598122	ACTCTGGATCCCAGAAGGTGAGAAAGTTAAAATTCCCGTCGCTATCAAGGAATTAAGAGAAGCAACATCTCCGAAAGCCAACAAGGAAATCCTCGATGTGAGTTTCTGCTTTGCTGTGTGGGGG	http://www.sanger.ac.uk/perl/genetics/CGP/cosmic?action=mut_summary&id=12370
EGFR	NM_005228	12376	c.2307_2308ins9	p.V769_D770insASV	+	7:55249009-55249010	493236	GGCCAGCGTGGACAACCCCCACGTGTGCCGCCTGCTGGGCATCTGCCTCACCTCCACCGTGCAGCTCATCACG	http://www.sanger.ac.uk/perl/genetics/CGP/cosmic?action=mut_summary&id=12376
EGFR	NM_005228	12377	c.2319_2320insCAC	p.H773_V774insH	+	7:55249021-55249022	493236	GGCCAGCGTGGACAACCCCCACGTGTGCCGCCTGCTGGGCATCTGCCTCACCTCCACCGTGCAGCTCATCACG	http://www.sanger.ac.uk/perl/genetics/CGP/cosmic?action=mut_summary&id=12377
EGFR	NM_005228	12378	c.2310_2311insGGT	p.D770_N771insG	+	7:55249012-55249013	493236	GGCCAGCGTGGACAACCCCCACGTGTGCCGCCTGCTGGGCATCTGCCTCACCTCCACCGTGCAGCTCATCACG	http://www.sanger.ac.uk/perl/genetics/CGP/cosmic?action=mut_summary&id=12378
EGFR	NM_005228	12381	c.2319_2320ins9	p.H773_V774insNPH	+	7:55249021-55249022	493236	GGCCAGCGTGGACAACCCCCACGTGTGCCGCCTGCTGGGCATCTGCCTCACCTCCACCGTGCAGCTCATCACG	http://www.sanger.ac.uk/perl/genetics/CGP/cosmic?action=mut_summary&id=12381
EGFR	NM_005228	12382	c.2239_2248TTAAGAGAAG>C	p.L747_A750>P	+	7:55242469-55242478	1598122	ACTCTGGATCCCAGAAGGTGAGAAAGTTAAAATTCCCGTCGCTATCAAGGAATTAAGAGAAGCAACATCTCCGAAAGCCAACAAGGAAATCCTCGATGTGAGTTTCTGCTTTGCTGTGTGGGGG	http://www.sanger.ac.uk/perl/genetics/CGP/cosmic?action=mut_summary&id=12382
EGFR	NM_005228	12383	c.2239_2251>C	p.L747_T751>P	+	7:55242469-55242481	1598122	ACTCTGGATCCCAGAAGGTGAGAAAGTTAAAATTCCCGTCGCTATCAAGGAATTAAGAGAAGCAACATCTCCGAAAGCCAACAAGGAAATCCTCGATGTGAGTTTCTGCTTTGCTGTGTGGGGG	http://www.sanger.ac.uk/perl/genetics/CGP/cosmic?action=mut_summary&id=12383
EGFR	NM_005228	12384	c.2237_2255>T	p.E746_S752>V	+	7:55242467-55242485	1598122	ACTCTGGATCCCAGAAGGTGAGAAAGTTAAAATTCCCGTCGCTATCAAGGAATTAAGAGAAGCAACATCTCCGAAAGCCAACAAGGAAATCCTCGATGTGAGTTTCTGCTTTGCTGTGTGGGGG	http://www.sanger.ac.uk/perl/genetics/CGP/cosmic?action=mut_summary&id=12384
EGFR	NM_005228	12387	c.2239_2258>CA	p.L747_P753>Q	+	7:55242469-55242488	1598122	ACTCTGGATCCCAGAAGGTGAGAAAGTTAAAATTCCCGTCGCTATCAAGGAATTAAGAGAAGCAACATCTCCGAAAGCCAACAAGGAAATCCTCGATGTGAGTTTCTGCTTTGCTGTGTGGGGG	http://www.sanger.ac.uk/perl/genetics/CGP/cosmic?action=mut_summary&id=12387
PDGFRA	NM_006206	12396	c.2524G>T	p.D842Y	+	4:55152092-55152092	234145	TGGCTGCTCGCAACGTCCTCCTGGCACAAGGAAAAATTGTGAAGATCTGTGACTTTGGCCTGGCCAGAGACATCATGCATGATTCG	http://www.sanger.ac.uk/perl/genetics/CGP/cosmic?action=mut_summary&id=12396
PDGFRA	NM_006206	12397	c.2524_2526GAC>TAT	p.D842Y	+	4:55152092-55152094	234145	TGGCTGCTCGCAACGTCCTCCTGGCACAAGGAAAAATTGTGAAGATCTGTGACTTTGGCCTGGCCAGAGACATCATGCATGATTCG	http://www.sanger.ac.uk/perl/genetics/CGP/cosmic?action=mut_summary&id=12397
PDGFRA	NM_006206	12398	c.2524_2525GA>AT	p.D842I	+	4:55152092-55152093	234145	TGGCTGCTCGCAACGTCCTCCTGGCACAAGGAAAAATTGTGAAGATCTGTGACTTTGGCCTGGCCAGAGACATCATGCATGATTCG	http://www.sanger.ac.uk/perl/genetics/CGP/cosmic?action=mut_summary&id=12398
PDGFRA	NM_006206	12399	c.2536G>T	p.D846Y	+	4:55152104-55152104	234145	TGGCTGCTCGCAACGTCCTCCTGGCACAAGGAAAAATTGTGAAGATCTGTGACTTTGGCCTGGCCAGAGACATCATGCATGATTCG	http://www.sanger.ac.uk/perl/genetics/CGP/cosmic?action=mut_summary&id=12399
PDGFRA	NM_006206	12400	c.2527_2538del12	p.I843_D846del	+	4:55152095-55152106	234145	TGGCTGCTCGCAACGTCCTCCTGGCACAAGGAAAAATTGTGAAGATCTGTGACTTTGGCCTGGCCAGAGACATCATGCATGATTCG	http://www.sanger.ac.uk/perl/genetics/CGP/cosmic?action=mut_summary&id=12400
PDGFRA	NM_006206	12401	c.2524_2532del9	p.D842_M844del	+	4:55152092-55152100	234145	TGGCTGCTCGCAACGTCCTCCTGGCACAAGGAAAAATTGTGAAGATCTGTGACTTTGGCCTGGCCAGAGACATCATGCATGATTCG	http://www.sanger.ac.uk/perl/genetics/CGP/cosmic?action=mut_summary&id=12401
PDGFRA	NM_006206	12402	c.2530_2541del12	p.M844_S847del	+	4:55152098-55152109	234145	TGGCTGCTCGCAACGTCCTCCTGGCACAAGGAAAAATTGTGAAGATCTGTGACTTTGGCCTGGCCAGAGACATCATGCATGATTCG	http://www.sanger.ac.uk/perl/genetics/CGP/cosmic?action=mut_summary&id=12402
PDGFRA	NM_006206	12405	c.2521_2526delAGAGAC	p.R841_D842del	+	4:55152089-55152094	234145	TGGCTGCTCGCAACGTCCTCCTGGCACAAGGAAAAATTGTGAAGATCTGTGACTTTGGCCTGGCCAGAGACATCATGCATGATTCG	http://www.sanger.ac.uk/perl/genetics/CGP/cosmic?action=mut_summary&id=12405
PDGFRA	NM_006206	12407	c.2528_2539del12	p.I843_S847>T	+	4:55152096-55152107	234145	TGGCTGCTCGCAACGTCCTCCTGGCACAAGGAAAAATTGTGAAGATCTGTGACTTTGGCCTGGCCAGAGACATCATGCATGATTCG	http://www.sanger.ac.uk/perl/genetics/CGP/cosmic?action=mut_summary&id=12407
PDGFRA	NM_006206	12408	c.2526_2538>G	p.D842_D846>E	+	4:55152094-55152106	234145	TGGCTGCTCGCAACGTCCTCCTGGCACAAGGAAAAATTGTGAAGATCTGTGACTTTGGCCTGGCCAGAGACATCATGCATGATTCG	http://www.sanger.ac.uk/perl/genetics/CGP/cosmic?action=mut_summary&id=12408
PDGFRA	NM_006206	12411	c.2524_2536>A	p.D842_D846>N	+	4:55152092-55152104	234145	TGGCTGCTCGCAACGTCCTCCTGGCACAAGGAAAAATTGTGAAGATCTGTGACTTTGGCCTGGCCAGAGACATCATGCATGATTCG	http://www.sanger.ac.uk/perl/genetics/CGP/cosmic?action=mut_summary&id=12411
PDGFRA	NM_006206	12412	c.2525_2538>GA	p.D842_D846>G	+	4:55152093-55152106	234145	TGGCTGCTCGCAACGTCCTCCTGGCACAAGGAAAAATTGTGAAGATCTGTGACTTTGGCCTGGCCAGAGACATCATGCATGATTCG	http://www.sanger.ac.uk/perl/genetics/CGP/cosmic?action=mut_summary&id=12412
PDGFRA	NM_006206	12414	c.2525_2535>TT	p.D842_H845>V	+	4:55152093-55152103	234145	TGGCTGCTCGCAACGTCCTCCTGGCACAAGGAAAAATTGTGAAGATCTGTGACTTTGGCCTGGCCAGAGACATCATGCATGATTCG	http://www.sanger.ac.uk/perl/genetics/CGP/cosmic?action=mut_summary&id=12414
PDGFRA	NM_006206	12415	c.2526_2541>GGCC	p.D842_S847>EA	+	4:55152094-55152109	234145	TGGCTGCTCGCAACGTCCTCCTGGCACAAGGAAAAATTGTGAAGATCTGTGACTTTGGCCTGGCCAGAGACATCATGCATGATTCG	http://www.sanger.ac.uk/perl/genetics/CGP/cosmic?action=mut_summary&id=12415
EGFR	NM_005228	12419	c.2238_2252>GCA	p.L747_T751>Q	+	7:55242468-55242482	1598122	ACTCTGGATCCCAGAAGGTGAGAAAGTTAAAATTCCCGTCGCTATCAAGGAATTAAGAGAAGCAACATCTCCGAAAGCCAACAAGGAAATCCTCGATGTGAGTTTCTGCTTTGCTGTGTGGGGG	http://www.sanger.ac.uk/perl/genetics/CGP/cosmic?action=mut_summary&id=12419
EGFR	NM_005228	12422	c.2238_2248>GC	p.L747_A750>P	+	7:55242468-55242478	1598122	ACTCTGGATCCCAGAAGGTGAGAAAGTTAAAATTCCCGTCGCTATCAAGGAATTAAGAGAAGCAACATCTCCGAAAGCCAACAAGGAAATCCTCGATGTGAGTTTCTGCTTTGCTGTGTGGGGG	http://www.sanger.ac.uk/perl/genetics/CGP/cosmic?action=mut_summary&id=12422
EGFR	NM_005228	12429	c.2573_2574TG>GT	p.L858R	+	7:55259515-55259516	1599089	CGTCGCTTGGTGCACCGCGACCTGGCAGCCAGGAACGTACTGGTGAAAACACCGCAGCATGTCAAGATCACAGATTTTGGGCTGGCCAAACTGCTGGGTGCGGAAGA	http://www.sanger.ac.uk/perl/genetics/CGP/cosmic?action=mut_summary&id=12429
PIK3CA	NM_006218.1	12458	c.1634A>C	p.E545A	+	3:178936092-178936092	35831	ATTTCTACACGAGATCCTCTCTCTGAAATCACTGAGCAGGAGAAAGATTTTCTA	http://www.sanger.ac.uk/perl/genetics/CGP/cosmic?action=mut_summary&id=12458
PIK3CA	NM_006218.1	12459	c.1637A>G	p.Q546R	+	3:178936095-178936095	35831	ATTTCTACACGAGATCCTCTCTCTGAAATCACTGAGCAGGAGAAAGATTTTCTA	http://www.sanger.ac.uk/perl/genetics/CGP/cosmic?action=mut_summary&id=12459
PIK3CA	NM_006218.1	12461	c.3062A>G	p.Y1021C	+	3:178952007-178952007	118631	GCATACATTCGAAAGACCCTAGCCTTAGATAAAACTGAGCAAGAGGCTTTGGAGTATTTCATGAAACAAATGAATGATGCACATCATGG	http://www.sanger.ac.uk/perl/genetics/CGP/cosmic?action=mut_summary&id=12461
PIK3CA	NM_006218.1	12464	c.3204_3205insA	p.N1068fs*4	+	3:178952149-178952150	37385	TGCATTGAACTGAAAAGATAACTGAGAAAATGAAAGCTCACTCTGGATTCC	http://www.sanger.ac.uk/perl/genetics/CGP/cosmic?action=mut_summary&id=12464
CDKN2A	NM_000077	12473	c.172C>T	p.R58*	-	9:21971186-21971186	483802	CGGGGTCGGCGCAGTTGGGCTCCGCGCCGTGGAGCAGCAGCAGCTCCGCCACTCGGGCGCTGCCCATCATCATGACCTGCCAGAGAGA	http://www.sanger.ac.uk/perl/genetics/CGP/cosmic?action=mut_summary&id=12473
ERBB2	NM_004448	12552	c.2326_2327insTTT	p.G776>VC	+	17:37880997-37880998	93379	GTGATGGCTGGTGTGGGCTCCCCATATGTCTCCCGCCTTCTGGGCATCTGCCTGACATCCACGGTGCAGCTGGT	http://www.sanger.ac.uk/perl/genetics/CGP/cosmic?action=mut_summary&id=12552
ERBB2	NM_004448	12553	c.2326_2327insTGT	p.G776>VC	+	17:37880997-37880998	93379	GTGATGGCTGGTGTGGGCTCCCCATATGTCTCCCGCCTTCTGGGCATCTGCCTGACATCCACGGTGCAGCTGGT	http://www.sanger.ac.uk/perl/genetics/CGP/cosmic?action=mut_summary&id=12553
ERBB2	NM_004448	12556	c.2340_2341ins9	p.P780_Y781insGSP	+	17:37881011-37881012	93379	GTGATGGCTGGTGTGGGCTCCCCATATGTCTCCCGCCTTCTGGGCATCTGCCTGACATCCACGGTGCAGCTGGT	http://www.sanger.ac.uk/perl/genetics/CGP/cosmic?action=mut_summary&id=12556
ERBB2	NM_004448	12558	c.2325_2326ins12	p.A775_G776insYVMA	+	17:37880996-37880997	93379	GTGATGGCTGGTGTGGGCTCCCCATATGTCTCCCGCCTTCTGGGCATCTGCCTGACATCCACGGTGCAGCTGGT	http://www.sanger.ac.uk/perl/genetics/CGP/cosmic?action=mut_summary&id=12558
ABL1	X16416	12560	c.944C>T	p.T315I	+	9:133748283-133748283	73104	GGCAGGGGTCTGCACCCGGGAGCCCCCGTTCTATATCATCACTGAGTTCATGACC	http://www.sanger.ac.uk/perl/genetics/CGP/cosmic?action=mut_summary&id=12560
ABL1	X16416	12573	c.763G>A	p.E255K	+	9:133738363-133738363	73150	GAACGCACGGACATCACCATGAAGCACAAGCTGGGCGGGGGCCAGTACGGGGAGGTGTACGAGGGCGT	http://www.sanger.ac.uk/perl/genetics/CGP/cosmic?action=mut_summary&id=12573
ABL1	X16416	12574	c.764A>T	p.E255V	+	9:133738364-133738364	73150	GAACGCACGGACATCACCATGAAGCACAAGCTGGGCGGGGGCCAGTACGGGGAGGTGTACGAGGGCGT	http://www.sanger.ac.uk/perl/genetics/CGP/cosmic?action=mut_summary&id=12574
ABL1	X16416	12575	c.951C>G	p.F317L	+	9:133748290-133748290	73104	GGCAGGGGTCTGCACCCGGGAGCCCCCGTTCTATATCATCACTGAGTTCATGACC	http://www.sanger.ac.uk/perl/genetics/CGP/cosmic?action=mut_summary&id=12575
ABL1	X16416	12576	c.757T>C	p.Y253H	+	9:133738357-133738357	73150	GAACGCACGGACATCACCATGAAGCACAAGCTGGGCGGGGGCCAGTACGGGGAGGTGTACGAGGGCGT	http://www.sanger.ac.uk/perl/genetics/CGP/cosmic?action=mut_summary&id=12576
ABL1	X16416	12577	c.749G>A	p.G250E	+	9:133738349-133738349	73150	GAACGCACGGACATCACCATGAAGCACAAGCTGGGCGGGGGCCAGTACGGGGAGGTGTACGAGGGCGT	http://www.sanger.ac.uk/perl/genetics/CGP/cosmic?action=mut_summary&id=12577
ABL1	X16416	12578	c.1052T>C	p.M351T	+	9:133748391-133748391	491413	CCATGGAGTACCTGGAGAAGAAAAACTTCATCCACAGGTAGGGGCCTGGCCAGGCAGCCTGCGCC	http://www.sanger.ac.uk/perl/genetics/CGP/cosmic?action=mut_summary&id=12578
PIK3CA	NM_006218.1	12591	c.3127A>G	p.M1043V	+	3:178952072-178952072	118631	GCATACATTCGAAAGACCCTAGCCTTAGATAAAACTGAGCAAGAGGCTTTGGAGTATTTCATGAAACAAATGAATGATGCACATCATGG	http://www.sanger.ac.uk/perl/genetics/CGP/cosmic?action=mut_summary&id=12591
PIK3CA	NM_006218.1	12597	c.3145G>C	p.G1049R	+	3:178952090-178952090	118631	GCATACATTCGAAAGACCCTAGCCTTAGATAAAACTGAGCAAGAGGCTTTGGAGTATTTCATGAAACAAATGAATGATGCACATCATGG	http://www.sanger.ac.uk/perl/genetics/CGP/cosmic?action=mut_summary&id=12597
JAK2	ENST00000381652	12600	c.1849G>T	p.V617F	+	9:5073770-5073770	74598	TTCTCACAAGCATTTGGTTTTAAATTATGGAGTATGTGTCTGTGGAGACGAGAGTAAGT	http://www.sanger.ac.uk/perl/genetics/CGP/cosmic?action=mut_summary&id=12600
ABL1	X16416	12602	c.827A>G	p.D276G	+	9:133747520-133747520	73075	ATAATTTCACCTTCGTTTTTTTCCTTCTGCAGGAGGACACCATGGAGGTGGAAGAGTTC	http://www.sanger.ac.uk/perl/genetics/CGP/cosmic?action=mut_summary&id=12602
ABL1	X16416	12604	c.1187A>G	p.H396R	+	9:133750356-133750356	74743	ATGACAGGGGACACCTACACAGCCCATGCTGGAGCCAAGTTCCCCATCAAATGGACTGCACCCGAGAGCCTGGCC	http://www.sanger.ac.uk/perl/genetics/CGP/cosmic?action=mut_summary&id=12604
ABL1	X16416	12605	c.1075T>G	p.F359V	+	9:133748414-133748414	491413	CCATGGAGTACCTGGAGAAGAAAAACTTCATCCACAGGTAGGGGCCTGGCCAGGCAGCCTGCGCC	http://www.sanger.ac.uk/perl/genetics/CGP/cosmic?action=mut_summary&id=12605
ABL1	X16416	12608	c.730A>G	p.M244V	+	9:133738330-133738330	73150	GAACGCACGGACATCACCATGAAGCACAAGCTGGGCGGGGGCCAGTACGGGGAGGTGTACGAGGGCGT	http://www.sanger.ac.uk/perl/genetics/CGP/cosmic?action=mut_summary&id=12608
ABL1	X16416	12609	c.756G>C	p.Q252H	+	9:133738356-133738356	73150	GAACGCACGGACATCACCATGAAGCACAAGCTGGGCGGGGGCCAGTACGGGGAGGTGTACGAGGGCGT	http://www.sanger.ac.uk/perl/genetics/CGP/cosmic?action=mut_summary&id=12609
ABL1	X16416	12610	c.758A>T	p.Y253F	+	9:133738358-133738358	73150	GAACGCACGGACATCACCATGAAGCACAAGCTGGGCGGGGGCCAGTACGGGGAGGTGTACGAGGGCGT	http://www.sanger.ac.uk/perl/genetics/CGP/cosmic?action=mut_summary&id=12610
ABL1	X16416	12611	c.1064A>G	p.E355G	+	9:133748403-133748403	491413	CCATGGAGTACCTGGAGAAGAAAAACTTCATCCACAGGTAGGGGCCTGGCCAGGCAGCCTGCGCC	http://www.sanger.ac.uk/perl/genetics/CGP/cosmic?action=mut_summary&id=12611
ABL1	X16416	12631	c.742C>G	p.L248V	+	9:133738342-133738342	73150	GAACGCACGGACATCACCATGAAGCACAAGCTGGGCGGGGGCCAGTACGGGGAGGTGTACGAGGGCGT	http://www.sanger.ac.uk/perl/genetics/CGP/cosmic?action=mut_summary&id=12631
ABL1	X16416	12632	c.756G>T	p.Q252H	+	9:133738356-133738356	73150	GAACGCACGGACATCACCATGAAGCACAAGCTGGGCGGGGGCCAGTACGGGGAGGTGTACGAGGGCGT	http://www.sanger.ac.uk/perl/genetics/CGP/cosmic?action=mut_summary&id=12632
EGFR	NM_005228	12678	c.2237_2251del15	p.E746_T751>A	+	7:55242467-55242481	1598122	ACTCTGGATCCCAGAAGGTGAGAAAGTTAAAATTCCCGTCGCTATCAAGGAATTAAGAGAAGCAACATCTCCGAAAGCCAACAAGGAAATCCTCGATGTGAGTTTCTGCTTTGCTGTGTGGGGG	http://www.sanger.ac.uk/perl/genetics/CGP/cosmic?action=mut_summary&id=12678
KRAS	NM_004985	12703	c.57G>C	p.L19F	-	12:25398262-25398262	553293	ATGATTCTGAATTAGCTGTATCGTCAAGGCACTCTTGCCTACGCCACCAGCTCCAACTACCACAAGTT	http://www.sanger.ac.uk/perl/genetics/CGP/cosmic?action=mut_summary&id=12703
KIT	NM_000222	12706	c.1961T>C	p.V654A	+	4:55594258-55594258	47704	AAAGTCCTGAGTTACCTTGGTAATCACATGAATATTGTGAATCTACTTGGAGCCTGCACCATTGGAGGTAAAGC	http://www.sanger.ac.uk/perl/genetics/CGP/cosmic?action=mut_summary&id=12706
KIT	NM_000222	12708	c.2009C>T	p.T670I	+	4:55595519-55595519	48478	TTAGGGCCCACCCTGGTCATTACAGAATATTGTTGCTATGGTGATCTTTTGAATTTTTTGAGAAGA	http://www.sanger.ac.uk/perl/genetics/CGP/cosmic?action=mut_summary&id=12708
KRAS	NM_004985	12721	c.38_39GC>TT	p.G13V	-	12:25398280-25398281	553293	ATGATTCTGAATTAGCTGTATCGTCAAGGCACTCTTGCCTACGCCACCAGCTCCAACTACCACAAGTT	http://www.sanger.ac.uk/perl/genetics/CGP/cosmic?action=mut_summary&id=12721
NRAS	NM_002524	12725	c.181_182CA>TT	p.Q61L	-	1:115256529-115256530	30014	TCTCTCATGGCACTGTACTCTTCTTGTCCAGCTGTATCCAGTATGTCCAA	http://www.sanger.ac.uk/perl/genetics/CGP/cosmic?action=mut_summary&id=12725
EGFR	NM_005228	12728	c.2236_2253del18	p.E746_T751del	+	7:55242466-55242483	1598122	ACTCTGGATCCCAGAAGGTGAGAAAGTTAAAATTCCCGTCGCTATCAAGGAATTAAGAGAAGCAACATCTCCGAAAGCCAACAAGGAAATCCTCGATGTGAGTTTCTGCTTTGCTGTGTGGGGG	http://www.sanger.ac.uk/perl/genetics/CGP/cosmic?action=mut_summary&id=12728
KRAS	NM_004985	12729	c.180_181TC>CA	p.Q61K	-	12:25380277-25380278	87927	TTGCACTGTACTCCTCTTGACCTGCTGTGTCGAGAATATCCAAGAGACAGGTTTCTCCATCAATTACTACTTGCTTCCTG	http://www.sanger.ac.uk/perl/genetics/CGP/cosmic?action=mut_summary&id=12729
NRAS	NM_002524	12730	c.180_181AC>TA	p.Q61K	-	1:115256530-115256531	30014	TCTCTCATGGCACTGTACTCTTCTTGTCCAGCTGTATCCAGTATGTCCAA	http://www.sanger.ac.uk/perl/genetics/CGP/cosmic?action=mut_summary&id=12730
CDKN2A	NM_000077	12731	c.171_172CC>TT	p.R58*	-	9:21971186-21971187	483802	CGGGGTCGGCGCAGTTGGGCTCCGCGCCGTGGAGCAGCAGCAGCTCCGCCACTCGGGCGCTGCCCATCATCATGACCTGCCAGAGAGA	http://www.sanger.ac.uk/perl/genetics/CGP/cosmic?action=mut_summary&id=12731
NOTCH1	NM_017617.2	12771	c.4802T>C	p.L1601P	-	9:139399344-139399344	341576	CACGTTGGTGTGCAGCACGCGGCTGAGCTCCCGCAGGAAGTGGAAGGAGCTGTTGCGCAGCTGCTCCGGCGGCATCAGCACCACCACCACCAGCGTGCCGGCCGCCAGCCTCTCGG	http://www.sanger.ac.uk/perl/genetics/CGP/cosmic?action=mut_summary&id=12771
NOTCH1	NM_017617.2	12772	c.4724T>C	p.L1575P	-	9:139399422-139399422	341576	CACGTTGGTGTGCAGCACGCGGCTGAGCTCCCGCAGGAAGTGGAAGGAGCTGTTGCGCAGCTGCTCCGGCGGCATCAGCACCACCACCACCAGCGTGCCGGCCGCCAGCCTCTCGG	http://www.sanger.ac.uk/perl/genetics/CGP/cosmic?action=mut_summary&id=12772
ATM	NM_000051	12791	c.7996A>G	p.T2666A	+	11:108204681-108204681	143592	CCAGCCAATTACTAAACTTAAGAATTTAGAAGATGTTGTTGTCCCTACTA	http://www.sanger.ac.uk/perl/genetics/CGP/cosmic?action=mut_summary&id=12791
ATM	NM_000051	12792	c.5380C>T	p.L1794L	+	11:108173640-108173640	83779	CTTTTGAAGGCCTGGATGATATAAATCTGTGGATTCCTCTAAGTGAAAATCAT	http://www.sanger.ac.uk/perl/genetics/CGP/cosmic?action=mut_summary&id=12792
ATM	NM_000051	12793	c.2542G>C	p.E848Q	+	11:108137973-108137973	82011	ATGGAAGATGATACTAATGGAAATCTAATGGAGGTGGAGGATCAGTCATCCATGAATCTATTTAACGATTACC	http://www.sanger.ac.uk/perl/genetics/CGP/cosmic?action=mut_summary&id=12793
ERBB4	NM_005235	12833	c.908C>A	p.S303Y	-	2:212578349-212578349	645344	TTTTAATCCCATTTTCTTCTACTTCCATCTTGGAACTAGGGCAGGCACGCACACAAGA	http://www.sanger.ac.uk/perl/genetics/CGP/cosmic?action=mut_summary&id=12833
FGFR1	NM_000604	12834	c.754C>A	p.P252T	-	8:38282209-38282209	71577	CAGGGCCACTGTTTTGTTGGCGGGCAACCCTGCTTGCAGGATGGGCCGGTGAGGGGACCGC	http://www.sanger.ac.uk/perl/genetics/CGP/cosmic?action=mut_summary&id=12834
STK11	NM_000455	12924	c.842delC	p.P281fs*6	+	19:1221319-1221319	103879	CCCTTCGAAGGGGACAACATCTACAAGTTGTTTGAGAACATCGGGAAGGGGAGCTACGCCATCCCGGGCGACTGTGGCCCCCCG	http://www.sanger.ac.uk/perl/genetics/CGP/cosmic?action=mut_summary&id=12924
STK11	NM_000455	12925	c.109C>T	p.Q37*	+	19:1207021-1207021	482833	ACTCCACCGAGGTCATCTACCAGCCGCGCCGCAAGCGGGCCAAGCTCATCGGCAAGTACCTGATGGGGGACCTGCTGGGGGAAGGCTCTTACGGCAAG	http://www.sanger.ac.uk/perl/genetics/CGP/cosmic?action=mut_summary&id=12925
ATM	NM_000051	12951	c.7325A>C	p.Q2442P	+	11:108200958-108200958	84622	TTACCTTAATTATTCTATGCAAGATACACAGTAAAGGTTCAGCGAGAGC	http://www.sanger.ac.uk/perl/genetics/CGP/cosmic?action=mut_summary&id=12951
EGFR	NM_005228	12986	c.2429G>A	p.G810D	+	7:55249131-55249131	174184	GGGAACACAAAGACAATATTGGCTCCCAGTACCTGCTCAACTGGTGTGTGCAGATCGCAAAGGTAATCAGGGAAGGGA	http://www.sanger.ac.uk/perl/genetics/CGP/cosmic?action=mut_summary&id=12986
EGFR	NM_005228	12988	c.2125G>A	p.E709K	+	7:55241677-55241677	67641	CTCCCAACCAAGCTCTCTTGAGGATCTTGAAGGAAACTGAATTCAAAAAGATCAAAGTGCTGGGCTCCGGTGC	http://www.sanger.ac.uk/perl/genetics/CGP/cosmic?action=mut_summary&id=12988
PTPN11	NM_002834.3	13000	c.226G>A	p.E76K	+	12:112888210-112888210	309408	CATCAAGATTCAGAACACTGGTGATTACTATGACCTGTATGGAGGGGAGAAATTTGCCACTTTGGCTGAGTTGGTCCAGTATTACA	http://www.sanger.ac.uk/perl/genetics/CGP/cosmic?action=mut_summary&id=13000
EGFR	NM_005228	13003	c.2310_2311insAAC	p.D770_N771insN	+	7:55249012-55249013	493236	GGCCAGCGTGGACAACCCCCACGTGTGCCGCCTGCTGGGCATCTGCCTCACCTCCACCGTGCAGCTCATCACG	http://www.sanger.ac.uk/perl/genetics/CGP/cosmic?action=mut_summary&id=13003
EGFR	NM_005228	13004	c.2310_2311insGGC	p.D770_N771insG	+	7:55249012-55249013	493236	GGCCAGCGTGGACAACCCCCACGTGTGCCGCCTGCTGGGCATCTGCCTCACCTCCACCGTGCAGCTCATCACG	http://www.sanger.ac.uk/perl/genetics/CGP/cosmic?action=mut_summary&id=13004
PTPN11	NM_002834.3	13011	c.181G>T	p.D61Y	+	12:112888165-112888165	309408	CATCAAGATTCAGAACACTGGTGATTACTATGACCTGTATGGAGGGGAGAAATTTGCCACTTTGGCTGAGTTGGTCCAGTATTACA	http://www.sanger.ac.uk/perl/genetics/CGP/cosmic?action=mut_summary&id=13011
PTPN11	NM_002834.3	13013	c.205G>A	p.E69K	+	12:112888189-112888189	309408	CATCAAGATTCAGAACACTGGTGATTACTATGACCTGTATGGAGGGGAGAAATTTGCCACTTTGGCTGAGTTGGTCCAGTATTACA	http://www.sanger.ac.uk/perl/genetics/CGP/cosmic?action=mut_summary&id=13013
PTPN11	NM_002834.3	13014	c.214G>A	p.A72T	+	12:112888198-112888198	309408	CATCAAGATTCAGAACACTGGTGATTACTATGACCTGTATGGAGGGGAGAAATTTGCCACTTTGGCTGAGTTGGTCCAGTATTACA	http://www.sanger.ac.uk/perl/genetics/CGP/cosmic?action=mut_summary&id=13014
PTPN11	NM_002834.3	13016	c.226G>C	p.E76Q	+	12:112888210-112888210	309408	CATCAAGATTCAGAACACTGGTGATTACTATGACCTGTATGGAGGGGAGAAATTTGCCACTTTGGCTGAGTTGGTCCAGTATTACA	http://www.sanger.ac.uk/perl/genetics/CGP/cosmic?action=mut_summary&id=13016
PTPN11	NM_002834.3	13017	c.227A>G	p.E76G	+	12:112888211-112888211	309408	CATCAAGATTCAGAACACTGGTGATTACTATGACCTGTATGGAGGGGAGAAATTTGCCACTTTGGCTGAGTTGGTCCAGTATTACA	http://www.sanger.ac.uk/perl/genetics/CGP/cosmic?action=mut_summary&id=13017
PTPN11	NM_002834.3	13019	c.218C>T	p.T73I	+	12:112888202-112888202	309408	CATCAAGATTCAGAACACTGGTGATTACTATGACCTGTATGGAGGGGAGAAATTTGCCACTTTGGCTGAGTTGGTCCAGTATTACA	http://www.sanger.ac.uk/perl/genetics/CGP/cosmic?action=mut_summary&id=13019
PTPN11	NM_002834.3	13020	c.1504T>C	p.S502P	+	12:112926884-112926884	86500	GCGATATTGACGTTCCCAAAACCATCCAGATGGTGCGGTCTCAGAGGTCAGGGATGGTCC	http://www.sanger.ac.uk/perl/genetics/CGP/cosmic?action=mut_summary&id=13020
PTPN11	NM_002834.3	13022	c.182A>T	p.D61V	+	12:112888166-112888166	309408	CATCAAGATTCAGAACACTGGTGATTACTATGACCTGTATGGAGGGGAGAAATTTGCCACTTTGGCTGAGTTGGTCCAGTATTACA	http://www.sanger.ac.uk/perl/genetics/CGP/cosmic?action=mut_summary&id=13022
PTPN11	NM_002834.3	13025	c.227A>T	p.E76V	+	12:112888211-112888211	309408	CATCAAGATTCAGAACACTGGTGATTACTATGACCTGTATGGAGGGGAGAAATTTGCCACTTTGGCTGAGTTGGTCCAGTATTACA	http://www.sanger.ac.uk/perl/genetics/CGP/cosmic?action=mut_summary&id=13025
PTPN11	NM_002834.3	13026	c.227A>C	p.E76A	+	12:112888211-112888211	309408	CATCAAGATTCAGAACACTGGTGATTACTATGACCTGTATGGAGGGGAGAAATTTGCCACTTTGGCTGAGTTGGTCCAGTATTACA	http://www.sanger.ac.uk/perl/genetics/CGP/cosmic?action=mut_summary&id=13026
PTPN11	NM_002834.3	13027	c.1508G>C	p.G503A	+	12:112926888-112926888	86500	GCGATATTGACGTTCCCAAAACCATCCAGATGGTGCGGTCTCAGAGGTCAGGGATGGTCC	http://www.sanger.ac.uk/perl/genetics/CGP/cosmic?action=mut_summary&id=13027
PTPN11	NM_002834.3	13028	c.179G>T	p.G60V	+	12:112888163-112888163	309408	CATCAAGATTCAGAACACTGGTGATTACTATGACCTGTATGGAGGGGAGAAATTTGCCACTTTGGCTGAGTTGGTCCAGTATTACA	http://www.sanger.ac.uk/perl/genetics/CGP/cosmic?action=mut_summary&id=13028
PTPN11	NM_002834.3	13035	c.215C>A	p.A72D	+	12:112888199-112888199	309408	CATCAAGATTCAGAACACTGGTGATTACTATGACCTGTATGGAGGGGAGAAATTTGCCACTTTGGCTGAGTTGGTCCAGTATTACA	http://www.sanger.ac.uk/perl/genetics/CGP/cosmic?action=mut_summary&id=13035
NOTCH1	NM_017617.2	13042	c.4781T>C	p.L1594P	-	9:139399365-139399365	341576	CACGTTGGTGTGCAGCACGCGGCTGAGCTCCCGCAGGAAGTGGAAGGAGCTGTTGCGCAGCTGCTCCGGCGGCATCAGCACCACCACCACCAGCGTGCCGGCCGCCAGCCTCTCGG	http://www.sanger.ac.uk/perl/genetics/CGP/cosmic?action=mut_summary&id=13042
NOTCH1	NM_017617.2	13046	c.4757T>C	p.L1586P	-	9:139399389-139399389	341576	CACGTTGGTGTGCAGCACGCGGCTGAGCTCCCGCAGGAAGTGGAAGGAGCTGTTGCGCAGCTGCTCCGGCGGCATCAGCACCACCACCACCAGCGTGCCGGCCGCCAGCCTCTCGG	http://www.sanger.ac.uk/perl/genetics/CGP/cosmic?action=mut_summary&id=13046
NOTCH1	NM_017617.2	13047	c.4735_4737delGTG	p.V1579del	-	9:139399409-139399411	341576	CACGTTGGTGTGCAGCACGCGGCTGAGCTCCCGCAGGAAGTGGAAGGAGCTGTTGCGCAGCTGCTCCGGCGGCATCAGCACCACCACCACCAGCGTGCCGGCCGCCAGCCTCTCGG	http://www.sanger.ac.uk/perl/genetics/CGP/cosmic?action=mut_summary&id=13047
NOTCH1	NM_017617.2	13048	c.5036T>C	p.L1679P	-	9:139397768-139397768	482609	GGCACTCTGGAAGCACTGCGAGGAGGCCTGCACACACTGCCGGTTGTCAATCTCCAGGTAGACGATGGAGCTGGGCGGA	http://www.sanger.ac.uk/perl/genetics/CGP/cosmic?action=mut_summary&id=13048
NOTCH1	NM_017617.2	13053	c.4796G>C	p.R1599P	-	9:139399350-139399350	341576	CACGTTGGTGTGCAGCACGCGGCTGAGCTCCCGCAGGAAGTGGAAGGAGCTGTTGCGCAGCTGCTCCGGCGGCATCAGCACCACCACCACCAGCGTGCCGGCCGCCAGCCTCTCGG	http://www.sanger.ac.uk/perl/genetics/CGP/cosmic?action=mut_summary&id=13053
APC	NM_000038	13113	c.3927_3931delAAAGA	p.E1309fs*4	+	5:112175218-112175222	320120	AATCAGACGACACAGGAAGCAGATTCTGCTAATACCCTGCAAATAGCAGAAATAAAAGAAAAGATTGGAACTAGGTCAGCTGAAGATCCTGTGAGCG	http://www.sanger.ac.uk/perl/genetics/CGP/cosmic?action=mut_summary&id=13113
APC	NM_000038	13121	c.4099C>T	p.Q1367*	+	5:112175390-112175390	227540	CAAAGCTGTTGAATTTTCTTCAGGAGCGAAATCTCCCTCCAAAAGTGGTGCTCAGACACCCAAAAGTCCACCTGAACACTATGTTCAGGAGACCCCAC	http://www.sanger.ac.uk/perl/genetics/CGP/cosmic?action=mut_summary&id=13121
APC	NM_000038	13125	c.3340C>T	p.R1114*	+	5:112174631-112174631	54189	GGGAGCCAATGGTTCAGAAACAAATCGAGTGGGTTCTAATCATGGAATTA	http://www.sanger.ac.uk/perl/genetics/CGP/cosmic?action=mut_summary&id=13125
APC	NM_000038	13127	c.4348C>T	p.R1450*	+	5:112175639-112175639	145156	ATGCCACCAAGCAGAAGTAAAACACCTCCACCACCTCCTCAAACAGCTCAAACCAAGCGAGAAGTACCTAAAAATAAAGCACCTACTGCTGAAAAGAGAGAGAGTGGAC	http://www.sanger.ac.uk/perl/genetics/CGP/cosmic?action=mut_summary&id=13127
SMO	NM_005631.3	13145	c.595C>T	p.R199W	+	7:128845101-128845101	133212	TTCAACAGTTCAGGCCAGTGCGAAGTGCCCTTGGTTCGGACAGACAACCCCAAGAGCTGGTACGAGGACGTGGAGGGCTGCGGCATCCAGTGCCA	http://www.sanger.ac.uk/perl/genetics/CGP/cosmic?action=mut_summary&id=13145
SMO	NM_005631.3	13146	c.1604G>T	p.W535L	+	7:128850341-128850341	482180	GTGGAGAAGATCAACCTGTTTGCCATGTTTGGAACTGGCATCGCCATGAGCACCTGGGTCTGGACCAAGGCCACGCTG	http://www.sanger.ac.uk/perl/genetics/CGP/cosmic?action=mut_summary&id=13146
SMO	NM_005631.3	13147	c.970G>A	p.A324T	+	7:128846040-128846040	122008	GACTCTGTCCTGCGTCATCATCTTTGTCATCGTGTACTACGCCCTGATGGCTGGTGTGGTTTGGTTTGTGGTCCTCACCTATGCCTGGC	http://www.sanger.ac.uk/perl/genetics/CGP/cosmic?action=mut_summary&id=13147
SMO	NM_005631.3	13148	c.1210G>A	p.V404M	+	7:128846374-128846374	64101	CGTGCGGGCTTCGTGCTGGCCCCAATCGGCCTGGTGCTCATCGTGGGAGGCTACT	http://www.sanger.ac.uk/perl/genetics/CGP/cosmic?action=mut_summary&id=13148
SMO	NM_005631.3	13150	c.1918A>G	p.T640A	+	7:128851593-128851593	492615	GGCTCGGAGAGGAGCCATACTGCCCCAGGATATTTCTGTCACCCCTGTGGCAACTCCAGGTA	http://www.sanger.ac.uk/perl/genetics/CGP/cosmic?action=mut_summary&id=13150
ERBB2	NM_004448	13170	c.2305G>C	p.D769H	+	17:37880261-37880261	484410	AAGTGTTGAGGGAAAACACATCCCCCAAAGCCAACAAAGAAATCTTAGACGTAAGCCCCTCCACCCTCTCC	http://www.sanger.ac.uk/perl/genetics/CGP/cosmic?action=mut_summary&id=13170
EGFR	NM_005228	13180	c.2188C>T	p.L730F	+	7:55242418-55242418	1598122	ACTCTGGATCCCAGAAGGTGAGAAAGTTAAAATTCCCGTCGCTATCAAGGAATTAAGAGAAGCAACATCTCCGAAAGCCAACAAGGAAATCCTCGATGTGAGTTTCTGCTTTGCTGTGTGGGGG	http://www.sanger.ac.uk/perl/genetics/CGP/cosmic?action=mut_summary&id=13180
EGFR	NM_005228	13181	c.2198C>T	p.P733L	+	7:55242428-55242428	1598122	ACTCTGGATCCCAGAAGGTGAGAAAGTTAAAATTCCCGTCGCTATCAAGGAATTAAGAGAAGCAACATCTCCGAAAGCCAACAAGGAAATCCTCGATGTGAGTTTCTGCTTTGCTGTGTGGGGG	http://www.sanger.ac.uk/perl/genetics/CGP/cosmic?action=mut_summary&id=13181
EGFR	NM_005228	13182	c.2203G>A	p.G735S	+	7:55242433-55242433	1598122	ACTCTGGATCCCAGAAGGTGAGAAAGTTAAAATTCCCGTCGCTATCAAGGAATTAAGAGAAGCAACATCTCCGAAAGCCAACAAGGAAATCCTCGATGTGAGTTTCTGCTTTGCTGTGTGGGGG	http://www.sanger.ac.uk/perl/genetics/CGP/cosmic?action=mut_summary&id=13182
EGFR	NM_005228	13183	c.2225T>C	p.V742A	+	7:55242455-55242455	1598122	ACTCTGGATCCCAGAAGGTGAGAAAGTTAAAATTCCCGTCGCTATCAAGGAATTAAGAGAAGCAACATCTCCGAAAGCCAACAAGGAAATCCTCGATGTGAGTTTCTGCTTTGCTGTGTGGGGG	http://www.sanger.ac.uk/perl/genetics/CGP/cosmic?action=mut_summary&id=13183
EGFR	NM_005228	13184	c.2236G>A	p.E746K	+	7:55242466-55242466	1598122	ACTCTGGATCCCAGAAGGTGAGAAAGTTAAAATTCCCGTCGCTATCAAGGAATTAAGAGAAGCAACATCTCCGAAAGCCAACAAGGAAATCCTCGATGTGAGTTTCTGCTTTGCTGTGTGGGGG	http://www.sanger.ac.uk/perl/genetics/CGP/cosmic?action=mut_summary&id=13184
EGFR	NM_005228	13186	c.2255C>A	p.S752Y	+	7:55242485-55242485	1598122	ACTCTGGATCCCAGAAGGTGAGAAAGTTAAAATTCCCGTCGCTATCAAGGAATTAAGAGAAGCAACATCTCCGAAAGCCAACAAGGAAATCCTCGATGTGAGTTTCTGCTTTGCTGTGTGGGGG	http://www.sanger.ac.uk/perl/genetics/CGP/cosmic?action=mut_summary&id=13186
EGFR	NM_005228	13188	c.2281G>A	p.D761N	+	7:55242511-55242511	1598122	ACTCTGGATCCCAGAAGGTGAGAAAGTTAAAATTCCCGTCGCTATCAAGGAATTAAGAGAAGCAACATCTCCGAAAGCCAACAAGGAAATCCTCGATGTGAGTTTCTGCTTTGCTGTGTGGGGG	http://www.sanger.ac.uk/perl/genetics/CGP/cosmic?action=mut_summary&id=13188
EGFR	NM_005228	13192	c.2428G>A	p.G810S	+	7:55249130-55249130	174184	GGGAACACAAAGACAATATTGGCTCCCAGTACCTGCTCAACTGGTGTGTGCAGATCGCAAAGGTAATCAGGGAAGGGA	http://www.sanger.ac.uk/perl/genetics/CGP/cosmic?action=mut_summary&id=13192
CDKN2A	NM_000077	13281	c.205G>T	p.E69*	-	9:21971153-21971153	483802	CGGGGTCGGCGCAGTTGGGCTCCGCGCCGTGGAGCAGCAGCAGCTCCGCCACTCGGGCGCTGCCCATCATCATGACCTGCCAGAGAGA	http://www.sanger.ac.uk/perl/genetics/CGP/cosmic?action=mut_summary&id=13281
EGFR	NM_005228	13427	c.2126A>C	p.E709A	+	7:55241678-55241678	67641	CTCCCAACCAAGCTCTCTTGAGGATCTTGAAGGAAACTGAATTCAAAAAGATCAAAGTGCTGGGCTCCGGTGC	http://www.sanger.ac.uk/perl/genetics/CGP/cosmic?action=mut_summary&id=13427
EGFR	NM_005228	13428	c.2311_2312ins9	p.D770_N771insSVD	+	7:55249013-55249014	493236	GGCCAGCGTGGACAACCCCCACGTGTGCCGCCTGCTGGGCATCTGCCTCACCTCCACCGTGCAGCTCATCACG	http://www.sanger.ac.uk/perl/genetics/CGP/cosmic?action=mut_summary&id=13428
EGFR	NM_005228	13432	c.2193G>A	p.W731*	+	7:55242423-55242423	1598122	ACTCTGGATCCCAGAAGGTGAGAAAGTTAAAATTCCCGTCGCTATCAAGGAATTAAGAGAAGCAACATCTCCGAAAGCCAACAAGGAAATCCTCGATGTGAGTTTCTGCTTTGCTGTGTGGGGG	http://www.sanger.ac.uk/perl/genetics/CGP/cosmic?action=mut_summary&id=13432
EGFR	NM_005228	13433	c.2318A>G	p.H773R	+	7:55249020-55249020	493236	GGCCAGCGTGGACAACCCCCACGTGTGCCGCCTGCTGGGCATCTGCCTCACCTCCACCGTGCAGCTCATCACG	http://www.sanger.ac.uk/perl/genetics/CGP/cosmic?action=mut_summary&id=13433
CDKN2A	NM_000077	13486	c.181G>T	p.E61*	-	9:21971177-21971177	483802	CGGGGTCGGCGCAGTTGGGCTCCGCGCCGTGGAGCAGCAGCAGCTCCGCCACTCGGGCGCTGCCCATCATCATGACCTGCCAGAGAGA	http://www.sanger.ac.uk/perl/genetics/CGP/cosmic?action=mut_summary&id=13486
EGFR	NM_005228	13549	c.2235_2251>AG	p.E746_T751>A	+	7:55242465-55242481	1598122	ACTCTGGATCCCAGAAGGTGAGAAAGTTAAAATTCCCGTCGCTATCAAGGAATTAAGAGAAGCAACATCTCCGAAAGCCAACAAGGAAATCCTCGATGTGAGTTTCTGCTTTGCTGTGTGGGGG	http://www.sanger.ac.uk/perl/genetics/CGP/cosmic?action=mut_summary&id=13549
EGFR	NM_005228	13551	c.2235_2252>AAT	p.E746_T751>I	+	7:55242465-55242482	1598122	ACTCTGGATCCCAGAAGGTGAGAAAGTTAAAATTCCCGTCGCTATCAAGGAATTAAGAGAAGCAACATCTCCGAAAGCCAACAAGGAAATCCTCGATGTGAGTTTCTGCTTTGCTGTGTGGGGG	http://www.sanger.ac.uk/perl/genetics/CGP/cosmic?action=mut_summary&id=13551
EGFR	NM_005228	13553	c.2572_2573CT>AG	p.L858R	+	7:55259514-55259515	1599089	CGTCGCTTGGTGCACCGCGACCTGGCAGCCAGGAACGTACTGGTGAAAACACCGCAGCATGTCAAGATCACAGATTTTGGGCTGGCCAAACTGCTGGGTGCGGAAGA	http://www.sanger.ac.uk/perl/genetics/CGP/cosmic?action=mut_summary&id=13553
EGFR	NM_005228	13554	c.2312_2315ACCC>GCGTGGACAACCG	p.N771_P772>SVDNR	+	7:55249014-55249017	493236	GGCCAGCGTGGACAACCCCCACGTGTGCCGCCTGCTGGGCATCTGCCTCACCTCCACCGTGCAGCTCATCACG	http://www.sanger.ac.uk/perl/genetics/CGP/cosmic?action=mut_summary&id=13554
EGFR	NM_005228	13556	c.2253_2276del24	p.S752_I759del	+	7:55242483-55242506	1598122	ACTCTGGATCCCAGAAGGTGAGAAAGTTAAAATTCCCGTCGCTATCAAGGAATTAAGAGAAGCAACATCTCCGAAAGCCAACAAGGAAATCCTCGATGTGAGTTTCTGCTTTGCTGTGTGGGGG	http://www.sanger.ac.uk/perl/genetics/CGP/cosmic?action=mut_summary&id=13556
APC	NM_000038	13728	c.3907C>T	p.Q1303*	+	5:112175198-112175198	320120	AATCAGACGACACAGGAAGCAGATTCTGCTAATACCCTGCAAATAGCAGAAATAAAAGAAAAGATTGGAACTAGGTCAGCTGAAGATCCTGTGAGCG	http://www.sanger.ac.uk/perl/genetics/CGP/cosmic?action=mut_summary&id=13728
APC	NM_000038	13864	c.4393_4394delAG	p.S1465fs*3	+	5:112175684-112175685	145156	ATGCCACCAAGCAGAAGTAAAACACCTCCACCACCTCCTCAAACAGCTCAAACCAAGCGAGAAGTACCTAAAAATAAAGCACCTACTGCTGAAAAGAGAGAGAGTGGAC	http://www.sanger.ac.uk/perl/genetics/CGP/cosmic?action=mut_summary&id=13864
SMAD4	NM_005359.3	14057	c.733C>T	p.Q245*	+	18:48584560-48584560	99638	CTGGGGGGCAGCCATAGTGAAGGACTGTTGCAGATAGCATCAGGGCCTCAGCCAGG	http://www.sanger.ac.uk/perl/genetics/CGP/cosmic?action=mut_summary&id=14057
ERBB2	NM_004448	14060	c.2264T>C	p.L755S	+	17:37880220-37880220	484410	AAGTGTTGAGGGAAAACACATCCCCCAAAGCCAACAAAGAAATCTTAGACGTAAGCCCCTCCACCCTCTCC	http://www.sanger.ac.uk/perl/genetics/CGP/cosmic?action=mut_summary&id=14060
ERBB2	NM_004448	14062	c.2329G>T	p.V777L	+	17:37881000-37881000	93379	GTGATGGCTGGTGTGGGCTCCCCATATGTCTCCCGCCTTCTGGGCATCTGCCTGACATCCACGGTGCAGCTGGT	http://www.sanger.ac.uk/perl/genetics/CGP/cosmic?action=mut_summary&id=14062
ERBB2	NM_004448	14064	c.2329G>A	p.V777M	+	17:37881000-37881000	93379	GTGATGGCTGGTGTGGGCTCCCCATATGTCTCCCGCCTTCTGGGCATCTGCCTGACATCCACGGTGCAGCTGGT	http://www.sanger.ac.uk/perl/genetics/CGP/cosmic?action=mut_summary&id=14064
ERBB2	NM_004448	14065	c.2524G>A	p.V842I	+	17:37881332-37881332	92464	CCAGGGGATGAGCTACCTGGAGGATGTGCGGCTCGTACACAGGGACTTGGCCGCTCGGAACGTGCTG	http://www.sanger.ac.uk/perl/genetics/CGP/cosmic?action=mut_summary&id=14065
SMAD4	NM_005359.3	14096	c.1333C>T	p.R445*	+	18:48603032-48603032	101246	CGACAGATGCAGCAGCAGGCGGCTACTGCACAAGCTGCAGCAGCTGCCCAGGCAGCAGCCGTGGCAGGAAACATCCCTGGCC	http://www.sanger.ac.uk/perl/genetics/CGP/cosmic?action=mut_summary&id=14096
SMAD4	NM_005359.3	14105	c.1394_1395insT	p.A466fs*28	+	18:48603093-48603094	101246	CGACAGATGCAGCAGCAGGCGGCTACTGCACAAGCTGCAGCAGCTGCCCAGGCAGCAGCCGTGGCAGGAAACATCCCTGGCC	http://www.sanger.ac.uk/perl/genetics/CGP/cosmic?action=mut_summary&id=14105
SMAD4	NM_005359.3	14110	c.989A>C	p.E330A	+	18:48591826-48591826	121852	AAATGGATGTTCAGGTAGGAGAGACATTTAAGGTTCCTTCAAGCTGCCCTATTGTTACTGTTGATGGATACGTGGACCCTTCTGGAGGAGATCGCTTTT	http://www.sanger.ac.uk/perl/genetics/CGP/cosmic?action=mut_summary&id=14110
SMAD4	NM_005359.3	14111	c.1028C>G	p.S343*	+	18:48591865-48591865	121852	AAATGGATGTTCAGGTAGGAGAGACATTTAAGGTTCCTTCAAGCTGCCCTATTGTTACTGTTGATGGATACGTGGACCCTTCTGGAGGAGATCGCTTTT	http://www.sanger.ac.uk/perl/genetics/CGP/cosmic?action=mut_summary&id=14111
SMAD4	NM_005359.3	14113	c.1490G>A	p.R497H	+	18:48604668-48604668	116963	GCTTATGCATACTCAGGATGAGTTTTGTGAAAGGCTGGGGACCGGATTACCCAAGACAGAGCATCAAAGAAACACCTTGCTGGATTGA	http://www.sanger.ac.uk/perl/genetics/CGP/cosmic?action=mut_summary&id=14113
SMAD4	NM_005359.3	14115	c.1569C>G	p.C523W	+	18:48604747-48604747	116963	GCTTATGCATACTCAGGATGAGTTTTGTGAAAGGCTGGGGACCGGATTACCCAAGACAGAGCATCAAAGAAACACCTTGCTGGATTGA	http://www.sanger.ac.uk/perl/genetics/CGP/cosmic?action=mut_summary&id=14115
SMAD4	NM_005359.3	14118	c.502G>T	p.G168*	+	18:48581198-48581198	98681	GGACAGCCATCGTTGTCCACTGAAGGACATTCAATTCAAACCATCCAGC	http://www.sanger.ac.uk/perl/genetics/CGP/cosmic?action=mut_summary&id=14118
SMAD4	NM_005359.3	14121	c.1015_1029del15	p.F339_S343del	+	18:48591852-48591866	121852	AAATGGATGTTCAGGTAGGAGAGACATTTAAGGTTCCTTCAAGCTGCCCTATTGTTACTGTTGATGGATACGTGGACCCTTCTGGAGGAGATCGCTTTT	http://www.sanger.ac.uk/perl/genetics/CGP/cosmic?action=mut_summary&id=14121
SMAD4	NM_005359.3	14122	c.1082G>A	p.R361H	+	18:48591919-48591919	121852	AAATGGATGTTCAGGTAGGAGAGACATTTAAGGTTCCTTCAAGCTGCCCTATTGTTACTGTTGATGGATACGTGGACCCTTCTGGAGGAGATCGCTTTT	http://www.sanger.ac.uk/perl/genetics/CGP/cosmic?action=mut_summary&id=14122
SMAD4	NM_005359.3	14124	c.1341_1365del25	p.Q448fs*20	+	18:48603040-48603064	101246	CGACAGATGCAGCAGCAGGCGGCTACTGCACAAGCTGCAGCAGCTGCCCAGGCAGCAGCCGTGGCAGGAAACATCCCTGGCC	http://www.sanger.ac.uk/perl/genetics/CGP/cosmic?action=mut_summary&id=14124
SMAD4	NM_005359.3	14129	c.1543A>T	p.R515*	+	18:48604721-48604721	116963	GCTTATGCATACTCAGGATGAGTTTTGTGAAAGGCTGGGGACCGGATTACCCAAGACAGAGCATCAAAGAAACACCTTGCTGGATTGA	http://www.sanger.ac.uk/perl/genetics/CGP/cosmic?action=mut_summary&id=14129
SMAD4	NM_005359.3	14134	c.1576G>T	p.E526*	+	18:48604754-48604754	116963	GCTTATGCATACTCAGGATGAGTTTTGTGAAAGGCTGGGGACCGGATTACCCAAGACAGAGCATCAAAGAAACACCTTGCTGGATTGA	http://www.sanger.ac.uk/perl/genetics/CGP/cosmic?action=mut_summary&id=14134
SMAD4	NM_005359.3	14135	c.1051G>C	p.D351H	+	18:48591888-48591888	121852	AAATGGATGTTCAGGTAGGAGAGACATTTAAGGTTCCTTCAAGCTGCCCTATTGTTACTGTTGATGGATACGTGGACCCTTCTGGAGGAGATCGCTTTT	http://www.sanger.ac.uk/perl/genetics/CGP/cosmic?action=mut_summary&id=14135
SMAD4	NM_005359.3	14163	c.931C>T	p.Q311*	+	18:48586262-48586262	552959	CACAATGAGCTTGCATTCCAGCCTCCCATTTCCAATCATCCTGGTAAGTGTATTTCAAAATT	http://www.sanger.ac.uk/perl/genetics/CGP/cosmic?action=mut_summary&id=14163
SMAD4	NM_005359.3	14174	c.1072G>T	p.G358*	+	18:48591909-48591909	121852	AAATGGATGTTCAGGTAGGAGAGACATTTAAGGTTCCTTCAAGCTGCCCTATTGTTACTGTTGATGGATACGTGGACCCTTCTGGAGGAGATCGCTTTT	http://www.sanger.ac.uk/perl/genetics/CGP/cosmic?action=mut_summary&id=14174
SMAD4	NM_005359.3	14177	c.1546_1553delCAGAGCAT	p.S517fs*7	+	18:48604724-48604731	116963	GCTTATGCATACTCAGGATGAGTTTTGTGAAAGGCTGGGGACCGGATTACCCAAGACAGAGCATCAAAGAAACACCTTGCTGGATTGA	http://www.sanger.ac.uk/perl/genetics/CGP/cosmic?action=mut_summary&id=14177
KRAS	NM_004985	14209	c.35_36GT>AC	p.G12D	-	12:25398283-25398284	553293	ATGATTCTGAATTAGCTGTATCGTCAAGGCACTCTTGCCTACGCCACCAGCTCCAACTACCACAAGTT	http://www.sanger.ac.uk/perl/genetics/CGP/cosmic?action=mut_summary&id=14209
SMAD4	NM_005359.3	14216	c.363_364insA	p.C123fs*2	+	18:48575169-48575170	98573	AAACATGTTAAATATTGTCAGTATGCGTTTGACTTAAAATGTGATAGTGTCTGTG	http://www.sanger.ac.uk/perl/genetics/CGP/cosmic?action=mut_summary&id=14216
EGFR	NM_005228	14243	c.2234A>G	p.K745R	+	7:55242464-55242464	1598122	ACTCTGGATCCCAGAAGGTGAGAAAGTTAAAATTCCCGTCGCTATCAAGGAATTAAGAGAAGCAACATCTCCGAAAGCCAACAAGGAAATCCTCGATGTGAGTTTCTGCTTTGCTGTGTGGGGG	http://www.sanger.ac.uk/perl/genetics/CGP/cosmic?action=mut_summary&id=14243
SMAD4	NM_005359.3	14249	c.1156G>C	p.G386R	+	18:48593405-48593405	516350	AAGGTGTGCAGTTGGAATGTAAAGGTGAAGGTGATGTTTGGGTCAGGTGCCTTAGTG	http://www.sanger.ac.uk/perl/genetics/CGP/cosmic?action=mut_summary&id=14249
PTPN11	NM_002834.3	14271	c.1508G>T	p.G503V	+	12:112926888-112926888	86500	GCGATATTGACGTTCCCAAAACCATCCAGATGGTGCGGTCTCAGAGGTCAGGGATGGTCC	http://www.sanger.ac.uk/perl/genetics/CGP/cosmic?action=mut_summary&id=14271
VHL	NM_000551.2	14305	c.266T>A	p.L89H	+	3:10183797-10183797	613072	CTCAACTTCGACGGCGAGCCGCAGCCCTACCCAACGCTGCCGCCTGGCACGGGCCGCCGCATCC	http://www.sanger.ac.uk/perl/genetics/CGP/cosmic?action=mut_summary&id=14305
VHL	NM_000551.2	14311	c.499C>T	p.R167W	+	3:10191506-10191506	34860	CTGAAAGAGCGATGCCTCCAGGTTGTCCGGAGCCTAGTCAAGCCTGAGAATTAC	http://www.sanger.ac.uk/perl/genetics/CGP/cosmic?action=mut_summary&id=14311
VHL	NM_000551.2	14346	c.266T>C	p.L89P	+	3:10183797-10183797	613072	CTCAACTTCGACGGCGAGCCGCAGCCCTACCCAACGCTGCCGCCTGGCACGGGCCGCCGCATCC	http://www.sanger.ac.uk/perl/genetics/CGP/cosmic?action=mut_summary&id=14346
VHL	NM_000551.2	14368	c.473T>A	p.L158Q	+	3:10191480-10191480	34860	CTGAAAGAGCGATGCCTCCAGGTTGTCCGGAGCCTAGTCAAGCCTGAGAATTAC	http://www.sanger.ac.uk/perl/genetics/CGP/cosmic?action=mut_summary&id=14368
VHL	NM_000551.2	14407	c.388G>C	p.V130L	+	3:10188245-10188245	232121	AGATGCAGGGACACACGATGGGCTTCTGGTTAACCAAACTGAATTATTTGTGCCATCTCTCAATGTTGACGGACAGCCTATTTTTG	http://www.sanger.ac.uk/perl/genetics/CGP/cosmic?action=mut_summary&id=14407
VHL	NM_000551.2	14410	c.440delT	p.F148fs*11	+	3:10188297-10188297	232121	AGATGCAGGGACACACGATGGGCTTCTGGTTAACCAAACTGAATTATTTGTGCCATCTCTCAATGTTGACGGACAGCCTATTTTTG	http://www.sanger.ac.uk/perl/genetics/CGP/cosmic?action=mut_summary&id=14410
PIK3CA	NM_006218.1	17442	c.1624G>C	p.E542Q	+	3:178936082-178936082	35831	ATTTCTACACGAGATCCTCTCTCTGAAATCACTGAGCAGGAGAAAGATTTTCTA	http://www.sanger.ac.uk/perl/genetics/CGP/cosmic?action=mut_summary&id=17442
NPM1	NM_002520.4	17559	c.863_864insTCTG	p.W288fs*12	+	5:170837547-170837548	236158	AACCACATTTCTTTTTTTTTTTTTCCAGGCTATTCAAGATCTCTGGCAGTGGAGGAAGTCTCTTTAAGAAAATAGTTTAAACAATTTGTTAAAAAAT	http://www.sanger.ac.uk/perl/genetics/CGP/cosmic?action=mut_summary&id=17559
NPM1	NM_002520.4	17571	c.863_864insCATG	p.W288fs*12	+	5:170837547-170837548	236158	AACCACATTTCTTTTTTTTTTTTTCCAGGCTATTCAAGATCTCTGGCAGTGGAGGAAGTCTCTTTAAGAAAATAGTTTAAACAATTTGTTAAAAAAT	http://www.sanger.ac.uk/perl/genetics/CGP/cosmic?action=mut_summary&id=17571
NPM1	NM_002520.4	17573	c.863_864insCCTG	p.W288fs*12	+	5:170837547-170837548	236158	AACCACATTTCTTTTTTTTTTTTTCCAGGCTATTCAAGATCTCTGGCAGTGGAGGAAGTCTCTTTAAGAAAATAGTTTAAACAATTTGTTAAAAAAT	http://www.sanger.ac.uk/perl/genetics/CGP/cosmic?action=mut_summary&id=17573
VHL	NM_000551.2	17612	c.481C>T	p.R161*	+	3:10191488-10191488	34860	CTGAAAGAGCGATGCCTCCAGGTTGTCCGGAGCCTAGTCAAGCCTGAGAATTAC	http://www.sanger.ac.uk/perl/genetics/CGP/cosmic?action=mut_summary&id=17612
VHL	NM_000551.2	17658	c.286C>T	p.Q96*	+	3:10183817-10183817	613072	CTCAACTTCGACGGCGAGCCGCAGCCCTACCCAACGCTGCCGCCTGGCACGGGCCGCCGCATCC	http://www.sanger.ac.uk/perl/genetics/CGP/cosmic?action=mut_summary&id=17658
VHL	NM_000551.2	17735	c.444delT	p.F148fs*11	+	3:10188301-10188301	232121	AGATGCAGGGACACACGATGGGCTTCTGGTTAACCAAACTGAATTATTTGTGCCATCTCTCAATGTTGACGGACAGCCTATTTTTG	http://www.sanger.ac.uk/perl/genetics/CGP/cosmic?action=mut_summary&id=17735
EGFR	NM_005228	18419	c.2200G>A	p.E734K	+	7:55242430-55242430	1598122	ACTCTGGATCCCAGAAGGTGAGAAAGTTAAAATTCCCGTCGCTATCAAGGAATTAAGAGAAGCAACATCTCCGAAAGCCAACAAGGAAATCCTCGATGTGAGTTTCTGCTTTGCTGTGTGGGGG	http://www.sanger.ac.uk/perl/genetics/CGP/cosmic?action=mut_summary&id=18419
EGFR	NM_005228	18425	c.2156G>A	p.G719D	+	7:55241708-55241708	67641	CTCCCAACCAAGCTCTCTTGAGGATCTTGAAGGAAACTGAATTCAAAAAGATCAAAGTGCTGGGCTCCGGTGC	http://www.sanger.ac.uk/perl/genetics/CGP/cosmic?action=mut_summary&id=18425
EGFR	NM_005228	18441	c.2154_2155GG>TT	p.G719C	+	7:55241706-55241707	67641	CTCCCAACCAAGCTCTCTTGAGGATCTTGAAGGAAACTGAATTCAAAAAGATCAAAGTGCTGGGCTCCGGTGC	http://www.sanger.ac.uk/perl/genetics/CGP/cosmic?action=mut_summary&id=18441
EGFR	NM_005228	18442	c.2241_2244AAGA>CCCG	p.L747_R748>FP	+	7:55242471-55242474	1598122	ACTCTGGATCCCAGAAGGTGAGAAAGTTAAAATTCCCGTCGCTATCAAGGAATTAAGAGAAGCAACATCTCCGAAAGCCAACAAGGAAATCCTCGATGTGAGTTTCTGCTTTGCTGTGTGGGGG	http://www.sanger.ac.uk/perl/genetics/CGP/cosmic?action=mut_summary&id=18442
BRAF	NM_004333	18443	c.1799T>C	p.V600A	-	7:140453136-140453136	304699	CTCCATCGAGATTTCACTGTAGCTAGACCAAAATCACCTATTTTTACTGTGAGGTCTTCATGAAGAAATATATCTGAGGTGTAGTAAGTAAAGGAAAACAGTA	http://www.sanger.ac.uk/perl/genetics/CGP/cosmic?action=mut_summary&id=18443
APC	NM_000038	18561	c.4666_4667insA	p.T1556fs*3	+	5:112175957-112175958	60049	GAGAAAGAGGCAGAAAAAACTATTGATTCTGAAAAGGACCTATT	http://www.sanger.ac.uk/perl/genetics/CGP/cosmic?action=mut_summary&id=18561
ERBB2	NM_004448	18609	c.2327G>T	p.G776V	+	17:37880998-37880998	93379	GTGATGGCTGGTGTGGGCTCCCCATATGTCTCCCGCCTTCTGGGCATCTGCCTGACATCCACGGTGCAGCTGGT	http://www.sanger.ac.uk/perl/genetics/CGP/cosmic?action=mut_summary&id=18609
STK11	NM_000455	18652	c.996G>A	p.W332*	+	19:1223059-1223059	490549	GCCCAGACACCAAGGACCGGTGGCGCAGCATGACTGTGGTGCCGTACTTGGAGGACCTGCACGGCGCGGACGAGGACGAGGACCTCTTCGACATCGAGGATGACA	http://www.sanger.ac.uk/perl/genetics/CGP/cosmic?action=mut_summary&id=18652
KIT	NM_000222	18681	c.2467T>G	p.Y823D	+	4:55599341-55599341	49160	ATTTGTGATTTTGGTCTAGCCAGAGACATCAAGAATGATTCTAATTATGTGGTTAAAGGAAACGTGAGTA	http://www.sanger.ac.uk/perl/genetics/CGP/cosmic?action=mut_summary&id=18681
APC	NM_000038	18701	c.3926_3930delAAAAG	p.E1309fs*4	+	5:112175217-112175221	320120	AATCAGACGACACAGGAAGCAGATTCTGCTAATACCCTGCAAATAGCAGAAATAAAAGAAAAGATTGGAACTAGGTCAGCTGAAGATCCTGTGAGCG	http://www.sanger.ac.uk/perl/genetics/CGP/cosmic?action=mut_summary&id=18701
APC	NM_000038	18702	c.3964G>T	p.E1322*	+	5:112175255-112175255	320120	AATCAGACGACACAGGAAGCAGATTCTGCTAATACCCTGCAAATAGCAGAAATAAAAGAAAAGATTGGAACTAGGTCAGCTGAAGATCCTGTGAGCG	http://www.sanger.ac.uk/perl/genetics/CGP/cosmic?action=mut_summary&id=18702
APC	NM_000038	18704	c.4312delA	p.T1438fs*35	+	5:112175603-112175603	145156	ATGCCACCAAGCAGAAGTAAAACACCTCCACCACCTCCTCAAACAGCTCAAACCAAGCGAGAAGTACCTAAAAATAAAGCACCTACTGCTGAAAAGAGAGAGAGTGGAC	http://www.sanger.ac.uk/perl/genetics/CGP/cosmic?action=mut_summary&id=18704
APC	NM_000038	18719	c.3923_3924insA	p.E1309fs*6	+	5:112175214-112175215	320120	AATCAGACGACACAGGAAGCAGATTCTGCTAATACCCTGCAAATAGCAGAAATAAAAGAAAAGATTGGAACTAGGTCAGCTGAAGATCCTGTGAGCG	http://www.sanger.ac.uk/perl/genetics/CGP/cosmic?action=mut_summary&id=18719
APC	NM_000038	18758	c.4108A>T	p.K1370*	+	5:112175399-112175399	227540	CAAAGCTGTTGAATTTTCTTCAGGAGCGAAATCTCCCTCCAAAAGTGGTGCTCAGACACCCAAAAGTCCACCTGAACACTATGTTCAGGAGACCCCAC	http://www.sanger.ac.uk/perl/genetics/CGP/cosmic?action=mut_summary&id=18758
APC	NM_000038	18760	c.3916G>T	p.E1306*	+	5:112175207-112175207	320120	AATCAGACGACACAGGAAGCAGATTCTGCTAATACCCTGCAAATAGCAGAAATAAAAGAAAAGATTGGAACTAGGTCAGCTGAAGATCCTGTGAGCG	http://www.sanger.ac.uk/perl/genetics/CGP/cosmic?action=mut_summary&id=18760
APC	NM_000038	18764	c.3921_3925delAAAAG	p.E1309fs*4	+	5:112175212-112175216	320120	AATCAGACGACACAGGAAGCAGATTCTGCTAATACCCTGCAAATAGCAGAAATAAAAGAAAAGATTGGAACTAGGTCAGCTGAAGATCCTGTGAGCG	http://www.sanger.ac.uk/perl/genetics/CGP/cosmic?action=mut_summary&id=18764
APC	NM_000038	18775	c.3925G>T	p.E1309*	+	5:112175216-112175216	320120	AATCAGACGACACAGGAAGCAGATTCTGCTAATACCCTGCAAATAGCAGAAATAAAAGAAAAGATTGGAACTAGGTCAGCTGAAGATCCTGTGAGCG	http://www.sanger.ac.uk/perl/genetics/CGP/cosmic?action=mut_summary&id=18775
APC	NM_000038	18783	c.4316delC	p.P1439fs*34	+	5:112175607-112175607	145156	ATGCCACCAAGCAGAAGTAAAACACCTCCACCACCTCCTCAAACAGCTCAAACCAAGCGAGAAGTACCTAAAAATAAAGCACCTACTGCTGAAAAGAGAGAGAGTGGAC	http://www.sanger.ac.uk/perl/genetics/CGP/cosmic?action=mut_summary&id=18783
APC	NM_000038	18834	c.4135G>T	p.E1379*	+	5:112175426-112175426	227540	CAAAGCTGTTGAATTTTCTTCAGGAGCGAAATCTCCCTCCAAAAGTGGTGCTCAGACACCCAAAAGTCCACCTGAACACTATGTTCAGGAGACCCCAC	http://www.sanger.ac.uk/perl/genetics/CGP/cosmic?action=mut_summary&id=18834
APC	NM_000038	18838	c.4391_4394delAGAG	p.E1464fs*8	+	5:112175682-112175685	145156	ATGCCACCAAGCAGAAGTAAAACACCTCCACCACCTCCTCAAACAGCTCAAACCAAGCGAGAAGTACCTAAAAATAAAGCACCTACTGCTGAAAAGAGAGAGAGTGGAC	http://www.sanger.ac.uk/perl/genetics/CGP/cosmic?action=mut_summary&id=18838
APC	NM_000038	18852	c.2626C>T	p.R876*	+	5:112173917-112173917	53695	CAGCAACAGAAAATCCAGGAACTTCTTCAAAGCGAGGTTTGCAGATCTCCACCACTGCAGCCC	http://www.sanger.ac.uk/perl/genetics/CGP/cosmic?action=mut_summary&id=18852
APC	NM_000038	18861	c.4128T>A	p.Y1376*	+	5:112175419-112175419	227540	CAAAGCTGTTGAATTTTCTTCAGGAGCGAAATCTCCCTCCAAAAGTGGTGCTCAGACACCCAAAAGTCCACCTGAACACTATGTTCAGGAGACCCCAC	http://www.sanger.ac.uk/perl/genetics/CGP/cosmic?action=mut_summary&id=18861
APC	NM_000038	18862	c.4132C>T	p.Q1378*	+	5:112175423-112175423	227540	CAAAGCTGTTGAATTTTCTTCAGGAGCGAAATCTCCCTCCAAAAGTGGTGCTCAGACACCCAAAAGTCCACCTGAACACTATGTTCAGGAGACCCCAC	http://www.sanger.ac.uk/perl/genetics/CGP/cosmic?action=mut_summary&id=18862
APC	NM_000038	18873	c.4385_4386delAG	p.S1465fs*3	+	5:112175676-112175677	145156	ATGCCACCAAGCAGAAGTAAAACACCTCCACCACCTCCTCAAACAGCTCAAACCAAGCGAGAAGTACCTAAAAATAAAGCACCTACTGCTGAAAAGAGAGAGAGTGGAC	http://www.sanger.ac.uk/perl/genetics/CGP/cosmic?action=mut_summary&id=18873
KIT	NM_000222	18896	c.1673_1687del15	p.K558_E562del	+	4:55593607-55593621	178642	AACCCATGTATGAAGTACAGTGGAAGGTTGTTGAGGAGATAAATGGAAACAATTATGTTTACATAGACCCAACACAACTTCCTTATGATCACAAATGGGAGTTTCCC	http://www.sanger.ac.uk/perl/genetics/CGP/cosmic?action=mut_summary&id=18896
MPL	NM_005373.1	18918	c.1544G>T	p.W515L	+	1:43815009-43815009	495041	CTAGTGCTGGGCCTCAGCGCCGTCCTGGGCCTGCTGCTGCTGAGGTGGCAGTTTCCTGCACACTACAGGTACCGCCCCCGCCAGGCAG	http://www.sanger.ac.uk/perl/genetics/CGP/cosmic?action=mut_summary&id=18918
APC	NM_000038	18931	c.4392_4393delGA	p.S1465fs*3	+	5:112175683-112175684	145156	ATGCCACCAAGCAGAAGTAAAACACCTCCACCACCTCCTCAAACAGCTCAAACCAAGCGAGAAGTACCTAAAAATAAAGCACCTACTGCTGAAAAGAGAGAGAGTGGAC	http://www.sanger.ac.uk/perl/genetics/CGP/cosmic?action=mut_summary&id=18931
APC	NM_000038	18960	c.3880C>T	p.Q1294*	+	5:112175171-112175171	320120	AATCAGACGACACAGGAAGCAGATTCTGCTAATACCCTGCAAATAGCAGAAATAAAAGAAAAGATTGGAACTAGGTCAGCTGAAGATCCTGTGAGCG	http://www.sanger.ac.uk/perl/genetics/CGP/cosmic?action=mut_summary&id=18960
APC	NM_000038	19021	c.4330C>T	p.Q1444*	+	5:112175621-112175621	145156	ATGCCACCAAGCAGAAGTAAAACACCTCCACCACCTCCTCAAACAGCTCAAACCAAGCGAGAAGTACCTAAAAATAAAGCACCTACTGCTGAAAAGAGAGAGAGTGGAC	http://www.sanger.ac.uk/perl/genetics/CGP/cosmic?action=mut_summary&id=19021
APC	NM_000038	19072	c.3871C>T	p.Q1291*	+	5:112175162-112175162	320120	AATCAGACGACACAGGAAGCAGATTCTGCTAATACCCTGCAAATAGCAGAAATAAAAGAAAAGATTGGAACTAGGTCAGCTGAAGATCCTGTGAGCG	http://www.sanger.ac.uk/perl/genetics/CGP/cosmic?action=mut_summary&id=19072
APC	NM_000038	19098	c.4463delT	p.L1488fs*19	+	5:112175754-112175754	59934	TTATTACATTTTGCCACGGAAAGTACTCCAGATGGATTTTCTTGTTCATCCAGCCTGAGTGCTC	http://www.sanger.ac.uk/perl/genetics/CGP/cosmic?action=mut_summary&id=19098
APC	NM_000038	19099	c.3949G>C	p.E1317Q	+	5:112175240-112175240	320120	AATCAGACGACACAGGAAGCAGATTCTGCTAATACCCTGCAAATAGCAGAAATAAAAGAAAAGATTGGAACTAGGTCAGCTGAAGATCCTGTGAGCG	http://www.sanger.ac.uk/perl/genetics/CGP/cosmic?action=mut_summary&id=19099
APC	NM_000038	19127	c.4394_4395delGT	p.S1465fs*3	+	5:112175685-112175686	145156	ATGCCACCAAGCAGAAGTAAAACACCTCCACCACCTCCTCAAACAGCTCAAACCAAGCGAGAAGTACCTAAAAATAAAGCACCTACTGCTGAAAAGAGAGAGAGTGGAC	http://www.sanger.ac.uk/perl/genetics/CGP/cosmic?action=mut_summary&id=19127
APC	NM_000038	19145	c.3925_3929delGAAAA	p.E1309fs*4	+	5:112175216-112175220	320120	AATCAGACGACACAGGAAGCAGATTCTGCTAATACCCTGCAAATAGCAGAAATAAAAGAAAAGATTGGAACTAGGTCAGCTGAAGATCCTGTGAGCG	http://www.sanger.ac.uk/perl/genetics/CGP/cosmic?action=mut_summary&id=19145
MPL	NM_005373.1	19193	c.1543_1544TG>AA	p.W515K	+	1:43815008-43815009	495041	CTAGTGCTGGGCCTCAGCGCCGTCCTGGGCCTGCTGCTGCTGAGGTGGCAGTTTCCTGCACACTACAGGTACCGCCCCCGCCAGGCAG	http://www.sanger.ac.uk/perl/genetics/CGP/cosmic?action=mut_summary&id=19193
APC	NM_000038	19236	c.4333delA	p.T1445fs*28	+	5:112175624-112175624	145156	ATGCCACCAAGCAGAAGTAAAACACCTCCACCACCTCCTCAAACAGCTCAAACCAAGCGAGAAGTACCTAAAAATAAAGCACCTACTGCTGAAAAGAGAGAGAGTGGAC	http://www.sanger.ac.uk/perl/genetics/CGP/cosmic?action=mut_summary&id=19236
APC	NM_000038	19263	c.3922_3926delAAAGA	p.E1309fs*4	+	5:112175213-112175217	320120	AATCAGACGACACAGGAAGCAGATTCTGCTAATACCCTGCAAATAGCAGAAATAAAAGAAAAGATTGGAACTAGGTCAGCTGAAGATCCTGTGAGCG	http://www.sanger.ac.uk/perl/genetics/CGP/cosmic?action=mut_summary&id=19263
APC	NM_000038	19332	c.4391_4392delAG	p.S1465fs*3	+	5:112175682-112175683	145156	ATGCCACCAAGCAGAAGTAAAACACCTCCACCACCTCCTCAAACAGCTCAAACCAAGCGAGAAGTACCTAAAAATAAAGCACCTACTGCTGAAAAGAGAGAGAGTGGAC	http://www.sanger.ac.uk/perl/genetics/CGP/cosmic?action=mut_summary&id=19332
APC	NM_000038	19349	c.4479_4480delGG	p.E1494fs*19	+	5:112175770-112175771	59934	TTATTACATTTTGCCACGGAAAGTACTCCAGATGGATTTTCTTGTTCATCCAGCCTGAGTGCTC	http://www.sanger.ac.uk/perl/genetics/CGP/cosmic?action=mut_summary&id=19349
KRAS	NM_004985	19404	c.436G>A	p.A146T	-	12:25378562-25378562	88109	TCTGTATTTATTTCAGTGTTACTTACCTGTCTTGTCTTTGCTGATGTTTCAATAAAAGGAATTCCATAA	http://www.sanger.ac.uk/perl/genetics/CGP/cosmic?action=mut_summary&id=19404
FLT3	Z26652	19522	c.1775T>C	p.V592A	-	13:28608281-28608281	89439	TCTTACCAAACTCTAAATTTTCTCTTGGAAACTCCCATTTGAGATCATATTCATATTCTCTGAAATCAACGTAGAAG	http://www.sanger.ac.uk/perl/genetics/CGP/cosmic?action=mut_summary&id=19522
APC	NM_000038	19664	c.3919delA	p.I1307fs*1	+	5:112175210-112175210	320120	AATCAGACGACACAGGAAGCAGATTCTGCTAATACCCTGCAAATAGCAGAAATAAAAGAAAAGATTGGAACTAGGTCAGCTGAAGATCCTGTGAGCG	http://www.sanger.ac.uk/perl/genetics/CGP/cosmic?action=mut_summary&id=19664
FLT3	Z26652	19686	c.2508C>G	p.I836M	-	13:28592637-28592637	87967	CCCCTGACAACATAGTTGGAATCACTCATGATATCTCGAGCCAATCCAAAGTCACA	http://www.sanger.ac.uk/perl/genetics/CGP/cosmic?action=mut_summary&id=19686
APC	NM_000038	19688	c.4386_4387delGA	p.S1465fs*3	+	5:112175677-112175678	145156	ATGCCACCAAGCAGAAGTAAAACACCTCCACCACCTCCTCAAACAGCTCAAACCAAGCGAGAAGTACCTAAAAATAAAGCACCTACTGCTGAAAAGAGAGAGAGTGGAC	http://www.sanger.ac.uk/perl/genetics/CGP/cosmic?action=mut_summary&id=19688
FLT3	Z26652	19692	c.2525A>G	p.Y842C	-	13:28592620-28592620	87967	CCCCTGACAACATAGTTGGAATCACTCATGATATCTCGAGCCAATCCAAAGTCACA	http://www.sanger.ac.uk/perl/genetics/CGP/cosmic?action=mut_summary&id=19692
APC	NM_000038	19695	c.4660_4661insA	p.T1556fs*3	+	5:112175951-112175952	60049	GAGAAAGAGGCAGAAAAAACTATTGATTCTGAAAAGGACCTATT	http://www.sanger.ac.uk/perl/genetics/CGP/cosmic?action=mut_summary&id=19695
FLT3	Z26652	19737	c.1803_1804ins81	p.L601_K602ins27	-	13:28608252-28608253	89439	TCTTACCAAACTCTAAATTTTCTCTTGGAAACTCCCATTTGAGATCATATTCATATTCTCTGAAATCAACGTAGAAG	http://www.sanger.ac.uk/perl/genetics/CGP/cosmic?action=mut_summary&id=19737
CDH1	NM_004360.2	19748	c.1108G>C	p.D370H	+	16:68846137-68846137	91050	AAGGTGAGGGGTTAAGCACAACAGCAACAGCTGTGATCACAGTCACTGACACCAACGATAATCCTCCG	http://www.sanger.ac.uk/perl/genetics/CGP/cosmic?action=mut_summary&id=19748
CDH1	NM_004360.2	19761	c.1196_1199delCTGA	p.T399fs*17	+	16:68847274-68847277	91406	CTGAAAGTGACTGATGCTGATGCCCCCAATACCCCAGCGTGGGAGGCTGTATACACCAT	http://www.sanger.ac.uk/perl/genetics/CGP/cosmic?action=mut_summary&id=19761
FLT3	Z26652	19790	c.1807_1808ins18	p.K602_W603insYEYDLK	-	13:28608248-28608249	89439	TCTTACCAAACTCTAAATTTTCTCTTGGAAACTCCCATTTGAGATCATATTCATATTCTCTGAAATCAACGTAGAAG	http://www.sanger.ac.uk/perl/genetics/CGP/cosmic?action=mut_summary&id=19790
FLT3	Z26652	19836	c.2508_2510delCAT	p.I836del	-	13:28592635-28592637	87967	CCCCTGACAACATAGTTGGAATCACTCATGATATCTCGAGCCAATCCAAAGTCACA	http://www.sanger.ac.uk/perl/genetics/CGP/cosmic?action=mut_summary&id=19836
ERBB4	NM_005235	20392	c.419C>T	p.T140I	-	2:212812157-212812157	33555	TATATTGATAATGAAAGCATATTTGCCATTTTGGATATATTCCTTACCTGTCAAGTTCTTTA	http://www.sanger.ac.uk/perl/genetics/CGP/cosmic?action=mut_summary&id=20392
ATM	NM_000051	20404	c.7328G>A	p.R2443Q	+	11:108200961-108200961	84622	TTACCTTAATTATTCTATGCAAGATACACAGTAAAGGTTCAGCGAGAGC	http://www.sanger.ac.uk/perl/genetics/CGP/cosmic?action=mut_summary&id=20404
KRAS	NM_004985	20818	c.57G>T	p.L19F	-	12:25398262-25398262	553293	ATGATTCTGAATTAGCTGTATCGTCAAGGCACTCTTGCCTACGCCACCAGCTCCAACTACCACAAGTT	http://www.sanger.ac.uk/perl/genetics/CGP/cosmic?action=mut_summary&id=20818
STK11	NM_000455	20857	c.787_790delTTGT	p.F264fs*22	+	19:1221264-1221267	103879	CCCTTCGAAGGGGACAACATCTACAAGTTGTTTGAGAACATCGGGAAGGGGAGCTACGCCATCCCGGGCGACTGTGGCCCCCCG	http://www.sanger.ac.uk/perl/genetics/CGP/cosmic?action=mut_summary&id=20857
STK11	NM_000455	20871	c.837delC	p.P281fs*6	+	19:1221314-1221314	103879	CCCTTCGAAGGGGACAACATCTACAAGTTGTTTGAGAACATCGGGAAGGGGAGCTACGCCATCCCGGGCGACTGTGGCCCCCCG	http://www.sanger.ac.uk/perl/genetics/CGP/cosmic?action=mut_summary&id=20871
STK11	NM_000455	20874	c.180C>G	p.Y60*	+	19:1207092-1207092	482833	ACTCCACCGAGGTCATCTACCAGCCGCGCCGCAAGCGGGCCAAGCTCATCGGCAAGTACCTGATGGGGGACCTGCTGGGGGAAGGCTCTTACGGCAAG	http://www.sanger.ac.uk/perl/genetics/CGP/cosmic?action=mut_summary&id=20874
STK11	NM_000455	20957	c.581A>T	p.D194V	+	19:1220488-1220488	503320	ACAAGGACATCAAGCCGGGGAACCTGCTGCTCACCACCGGTGGCACCCTCAAAATCTCCGACCTGGGCGTGGCCG	http://www.sanger.ac.uk/perl/genetics/CGP/cosmic?action=mut_summary&id=20957
ERBB2	NM_004448	20959	c.2324_2325ins12	p.A775_G776insYVMA	+	17:37880995-37880996	93379	GTGATGGCTGGTGTGGGCTCCCCATATGTCTCCCGCCTTCTGGGCATCTGCCTGACATCCACGGTGCAGCTGGT	http://www.sanger.ac.uk/perl/genetics/CGP/cosmic?action=mut_summary&id=20959
KDR	NM_002253	21091	c.743C>G	p.A248G	-	4:55980348-55980348	52210	AGTCAATCCCCACATTTAGTTCAGTTCTTGCTGTACAATTTAAGACAAGCTTTT	http://www.sanger.ac.uk/perl/genetics/CGP/cosmic?action=mut_summary&id=21091
STK11	NM_000455	21212	c.169delG	p.E57fs*7	+	19:1207077-1207077	482833	ACTCCACCGAGGTCATCTACCAGCCGCGCCGCAAGCGGGCCAAGCTCATCGGCAAGTACCTGATGGGGGACCTGCTGGGGGAAGGCTCTTACGGCAAG	http://www.sanger.ac.uk/perl/genetics/CGP/cosmic?action=mut_summary&id=21212
RET	NM_020975	21338	c.2304G>C	p.E768D	+	10:43613840-43613840	78961	CAACCTGCTCTGTGCTGCATTTCAGAGAACGCCTCCCCGAGTGAGCTGCGAGACCTGCTGTC	http://www.sanger.ac.uk/perl/genetics/CGP/cosmic?action=mut_summary&id=21338
STK11	NM_000455	21355	c.842C>T	p.P281L	+	19:1221319-1221319	103879	CCCTTCGAAGGGGACAACATCTACAAGTTGTTTGAGAACATCGGGAAGGGGAGCTACGCCATCCCGGGCGACTGTGGCCCCCCG	http://www.sanger.ac.uk/perl/genetics/CGP/cosmic?action=mut_summary&id=21355
STK11	NM_000455	21359	c.595G>A	p.E199K	+	19:1220502-1220502	503320	ACAAGGACATCAAGCCGGGGAACCTGCTGCTCACCACCGGTGGCACCCTCAAAATCTCCGACCTGGGCGTGGCCG	http://www.sanger.ac.uk/perl/genetics/CGP/cosmic?action=mut_summary&id=21359
STK11	NM_000455	21360	c.1062C>G	p.F354L	+	19:1223125-1223125	490549	GCCCAGACACCAAGGACCGGTGGCGCAGCATGACTGTGGTGCCGTACTTGGAGGACCTGCACGGCGCGGACGAGGACGAGGACCTCTTCGACATCGAGGATGACA	http://www.sanger.ac.uk/perl/genetics/CGP/cosmic?action=mut_summary&id=21360
HNF1A	NM_000545.3	21471	c.617G>T	p.W206L	+	12:121431413-121431413	87993	AGGGGCGGAGGAACCGTTTCAAGTGGGGCCCAGCATCCCAGCAGATCCTGTTCCAGG	http://www.sanger.ac.uk/perl/genetics/CGP/cosmic?action=mut_summary&id=21471
HNF1A	NM_000545.3	21477	c.817A>G	p.K273E	+	12:121432070-121432070	507582	GGCTGGGCTCCAACCTCGTCACGGAGGTGCGTGTCTACAACTGGTTTGCCAACCGGCGCAAAGAAGAAGCCTTCCGGCACAAGCTGGCC	http://www.sanger.ac.uk/perl/genetics/CGP/cosmic?action=mut_summary&id=21477
HNF1A	NM_000545.3	21478	c.618G>T	p.W206C	+	12:121431414-121431414	87993	AGGGGCGGAGGAACCGTTTCAAGTGGGGCCCAGCATCCCAGCAGATCCTGTTCCAGG	http://www.sanger.ac.uk/perl/genetics/CGP/cosmic?action=mut_summary&id=21478
BRAF	NM_004333	21609	c.1761C>A	p.D587E	-	7:140453174-140453174	304699	CTCCATCGAGATTTCACTGTAGCTAGACCAAAATCACCTATTTTTACTGTGAGGTCTTCATGAAGAAATATATCTGAGGTGTAGTAAGTAAAGGAAAACAGTA	http://www.sanger.ac.uk/perl/genetics/CGP/cosmic?action=mut_summary&id=21609
BRAF	NM_004333	21612	c.1783T>C	p.F595L	-	7:140453152-140453152	304699	CTCCATCGAGATTTCACTGTAGCTAGACCAAAATCACCTATTTTTACTGTGAGGTCTTCATGAAGAAATATATCTGAGGTGTAGTAAGTAAAGGAAAACAGTA	http://www.sanger.ac.uk/perl/genetics/CGP/cosmic?action=mut_summary&id=21612
ATM	NM_000051	21624	c.9139C>T	p.R3047*	+	11:108236203-108236203	85059	AGCAGGCCATAGACCCCAAAAATCTCAGCCGACTTTTCCCAGGATGG	http://www.sanger.ac.uk/perl/genetics/CGP/cosmic?action=mut_summary&id=21624
ATM	NM_000051	21626	c.9023G>A	p.R3008H	+	11:108236087-108236087	84933	CCTTAGTGATATTGACCAGAGTTTCAACAAAGTAGCTGAACGTGTCTTAATGAGACTACAAGAGA	http://www.sanger.ac.uk/perl/genetics/CGP/cosmic?action=mut_summary&id=21626
ATM	NM_000051	21636	c.8084G>C	p.G2695A	+	11:108205769-108205769	83501	AGGAGGTGTAAATTTACCAAAAATAATAGATTGTGTAGGTTCCGATGGCAAGGAGAGGAGACAGC	http://www.sanger.ac.uk/perl/genetics/CGP/cosmic?action=mut_summary&id=21636
ATM	NM_000051	21642	c.9022C>T	p.R3008C	+	11:108236086-108236086	84933	CCTTAGTGATATTGACCAGAGTTTCAACAAAGTAGCTGAACGTGTCTTAATGAGACTACAAGAGA	http://www.sanger.ac.uk/perl/genetics/CGP/cosmic?action=mut_summary&id=21642
EGFR	NM_005228	21683	c.323G>A	p.R108K	+	7:55211080-55211080	307725	CTCATTGCCCTCAACACAGTGGAGCGAATTCCTTTGGAAAACCTGCAGATCATCAGAGGAAATATGTACTACGAAAATTCCTATGCCTTAGCAGTCTTATCTAACTAT	http://www.sanger.ac.uk/perl/genetics/CGP/cosmic?action=mut_summary&id=21683
EGFR	NM_005228	21687	c.866C>T	p.A289V	+	7:55221822-55221822	68178	CCCGAGGGCAAATACAGCTTTGGTGCCACCTGCGTGAAGAAGTGTCCCCGTGAGTCCTCCTCTGTGGGCC	http://www.sanger.ac.uk/perl/genetics/CGP/cosmic?action=mut_summary&id=21687
EGFR	NM_005228	21690	c.1793G>T	p.G598V	+	7:55233043-55233043	1594224	CTTGGTGCAGGGACCAGACAACTGTATCCAGTGTGCCCACTACATTGACGGCCCCCACTGCGTCAAGACCTGCCCGGCAGGAGTCATGGGA	http://www.sanger.ac.uk/perl/genetics/CGP/cosmic?action=mut_summary&id=21690
ATM	NM_000051	21825	c.1229T>C	p.V410A	+	11:108119823-108119823	82666	AATAAAAGATCACCTTCAGAAGTCACAGAATGATTTTGATCTTGTGCCTTGGT	http://www.sanger.ac.uk/perl/genetics/CGP/cosmic?action=mut_summary&id=21825
ATM	NM_000051	21826	c.2572T>C	p.F858L	+	11:108138003-108138003	82011	ATGGAAGATGATACTAATGGAAATCTAATGGAGGTGGAGGATCAGTCATCCATGAATCTATTTAACGATTACC	http://www.sanger.ac.uk/perl/genetics/CGP/cosmic?action=mut_summary&id=21826
ATM	NM_000051	21918	c.5224G>C	p.A1742P	+	11:108172421-108172421	83478	GTTACCTGTTTGAAAAACATTTTAGCCACAAAGACTGGACATAGTTTCTGGGAGATTTATAAGATGACAACAG	http://www.sanger.ac.uk/perl/genetics/CGP/cosmic?action=mut_summary&id=21918
ATM	NM_000051	21919	c.5041A>G	p.I1681V	+	11:108170476-108170476	83653	CTTGGGAGAAGTGGGTCCTATAGATTTCTCTACCATAGCTATACAACATAGTAAAGA	http://www.sanger.ac.uk/perl/genetics/CGP/cosmic?action=mut_summary&id=21919
ATM	NM_000051	21920	c.5044G>T	p.D1682Y	+	11:108170479-108170479	83653	CTTGGGAGAAGTGGGTCCTATAGATTTCTCTACCATAGCTATACAACATAGTAAAGA	http://www.sanger.ac.uk/perl/genetics/CGP/cosmic?action=mut_summary&id=21920
ATM	NM_000051	21922	c.5821G>C	p.V1941L	+	11:108180945-108180945	379514	TTTAAATTATCTAGAAGTTGCCAAGGTAGCTCAGTCTTGTGCTGCTCACTTTACAGCTTTACTCTAT	http://www.sanger.ac.uk/perl/genetics/CGP/cosmic?action=mut_summary&id=21922
ATM	NM_000051	21924	c.1058_1059delGT	p.C353fs*5	+	11:108117847-108117848	82662	AATTTGATTGAATTGATGGCAGATATCTGTCACCAGGTACAGTAAGT	http://www.sanger.ac.uk/perl/genetics/CGP/cosmic?action=mut_summary&id=21924
ATM	NM_000051	21930	c.8839A>T	p.T2947S	+	11:108225590-108225590	85006	TGATGAGAAACTCTCAGGAAACTCTGTTAACCATTGTAGAGGTAAAGTATTTTATAAGGAAGACTTTATTTTTT	http://www.sanger.ac.uk/perl/genetics/CGP/cosmic?action=mut_summary&id=21930
PDGFRA	NM_006206	21973	c.1659_1664delGAGGTA	p.R554_Y555del	+	4:55141013-55141018	43181	CTGTCCTGGTCATTTATAGAAACCGAGGTATGAAATTCGCTGGAGGGTCATTGAATCAATCAGCCCAGATGGACA	http://www.sanger.ac.uk/perl/genetics/CGP/cosmic?action=mut_summary&id=21973
EGFR	NM_005228	21984	c.2281G>T	p.D761Y	+	7:55242511-55242511	1598122	ACTCTGGATCCCAGAAGGTGAGAAAGTTAAAATTCCCGTCGCTATCAAGGAATTAAGAGAAGCAACATCTCCGAAAGCCAACAAGGAAATCCTCGATGTGAGTTTCTGCTTTGCTGTGTGGGGG	http://www.sanger.ac.uk/perl/genetics/CGP/cosmic?action=mut_summary&id=21984
ERBB2	NM_004448	21985	c.2632C>T	p.H878Y	+	17:37881440-37881440	504796	GAGTACCATGCAGATGGGGGCAAGGTTAGGTGAAGGACCAAGGAGCAGAGGAGGCTGGGTGGAG	http://www.sanger.ac.uk/perl/genetics/CGP/cosmic?action=mut_summary&id=21985
PDGFRA	NM_006206	22413	c.2472C>T	p.V824V	+	4:55152040-55152040	234145	TGGCTGCTCGCAACGTCCTCCTGGCACAAGGAAAAATTGTGAAGATCTGTGACTTTGGCCTGGCCAGAGACATCATGCATGATTCG	http://www.sanger.ac.uk/perl/genetics/CGP/cosmic?action=mut_summary&id=22413
PDGFRA	NM_006206	22416	c.1975A>T	p.N659Y	+	4:55144146-55144146	43383	ATGACTCACCTGGGGCCACATTTGAACATTGTAAACTTGCTGGGAGCCTGCACCAAGTCAGGTGGGCT	http://www.sanger.ac.uk/perl/genetics/CGP/cosmic?action=mut_summary&id=22416
ATM	NM_000051	22481	c.8174A>T	p.D2725V	+	11:108206594-108206594	83530	CCTGAGACAAGATGCTGTCATGCAACAGGTCTTCCAGATGTGTAATACATTACT	http://www.sanger.ac.uk/perl/genetics/CGP/cosmic?action=mut_summary&id=22481
ATM	NM_000051	22485	c.8668C>G	p.L2890V	+	11:108218089-108218089	83902	TAGATCTAGGTAAGTAATAAAATCTATGTATCTATTCTTTTTAGTAAATATTTGG	http://www.sanger.ac.uk/perl/genetics/CGP/cosmic?action=mut_summary&id=22485
ATM	NM_000051	22499	c.1810C>T	p.P604S	+	11:108123551-108123551	82758	GCTTTTTGTTTTTCTTTGTAGTAATTTTCCTCATCTTGTACTGGAGAAAATTCTTGTGA	http://www.sanger.ac.uk/perl/genetics/CGP/cosmic?action=mut_summary&id=22499
ATM	NM_000051	22507	c.3925G>A	p.A1309T	+	11:108155132-108155132	83554	GGATGGCACAGCAAAGAGAGACTGCTACCAAGGTCTATGATATGCTTAAAAGT	http://www.sanger.ac.uk/perl/genetics/CGP/cosmic?action=mut_summary&id=22507
FBXW7	NM_033632.1	22932	c.1393C>T	p.R465C	-	4:153249385-153249385	41691	TTTCATGAAGATGCATACAACGCACAGTGGAAGTATGCCCATATAAGGTGTGTATACATTCTCCAG	http://www.sanger.ac.uk/perl/genetics/CGP/cosmic?action=mut_summary&id=22932
FBXW7	NM_033632.1	22965	c.1394G>A	p.R465H	-	4:153249384-153249384	41691	TTTCATGAAGATGCATACAACGCACAGTGGAAGTATGCCCATATAAGGTGTGTATACATTCTCCAG	http://www.sanger.ac.uk/perl/genetics/CGP/cosmic?action=mut_summary&id=22965
FBXW7	NM_033632.1	22971	c.832C>T	p.R278*	-	4:153258983-153258983	42297	CTCGTTGAAACTGGGGTTCTATCACTTGCATCATATGTTTTACTTG	http://www.sanger.ac.uk/perl/genetics/CGP/cosmic?action=mut_summary&id=22971
FBXW7	NM_033632.1	22973	c.1177C>T	p.R393*	-	4:153250883-153250883	41812	TCATCAGAACCACTAACTATTCGGTTACCACAAAACTGTAAGCATGTGATCACATGAT	http://www.sanger.ac.uk/perl/genetics/CGP/cosmic?action=mut_summary&id=22973
FBXW7	NM_033632.1	22974	c.1436G>A	p.R479Q	-	4:153247366-153247366	40234	AGCGGACTGCTGCAACATGACCCATCAAAACATGTAAACACTGGCCTGTCTCAATATCCCAAACCCTAAGAGTGGCATCTCGAG	http://www.sanger.ac.uk/perl/genetics/CGP/cosmic?action=mut_summary&id=22974
FBXW7	NM_033632.1	22975	c.1513C>T	p.R505C	-	4:153247289-153247289	40234	AGCGGACTGCTGCAACATGACCCATCAAAACATGTAAACACTGGCCTGTCTCAATATCCCAAACCCTAAGAGTGGCATCTCGAG	http://www.sanger.ac.uk/perl/genetics/CGP/cosmic?action=mut_summary&id=22975
FBXW7	NM_033632.1	22979	c.1745C>T	p.S582L	-	4:153245446-153245446	40184	AACGACTGGTGCCCTGTTAACGTGTGAATGCAATTCCCTGTCTCCACATCC	http://www.sanger.ac.uk/perl/genetics/CGP/cosmic?action=mut_summary&id=22979
FBXW7	NM_033632.1	23000	c.1514G>T	p.R505L	-	4:153247288-153247288	40234	AGCGGACTGCTGCAACATGACCCATCAAAACATGTAAACACTGGCCTGTCTCAATATCCCAAACCCTAAGAGTGGCATCTCGAG	http://www.sanger.ac.uk/perl/genetics/CGP/cosmic?action=mut_summary&id=23000
EGFR	NM_005228	23571	c.2238_2252del15	p.L747_T751del	+	7:55242468-55242482	1598122	ACTCTGGATCCCAGAAGGTGAGAAAGTTAAAATTCCCGTCGCTATCAAGGAATTAAGAGAAGCAACATCTCCGAAAGCCAACAAGGAAATCCTCGATGTGAGTTTCTGCTTTGCTGTGTGGGGG	http://www.sanger.ac.uk/perl/genetics/CGP/cosmic?action=mut_summary&id=23571
APC	NM_000038	23598	c.4483delA	p.S1495fs*12	+	5:112175774-112175774	59934	TTATTACATTTTGCCACGGAAAGTACTCCAGATGGATTTTCTTGTTCATCCAGCCTGAGTGCTC	http://www.sanger.ac.uk/perl/genetics/CGP/cosmic?action=mut_summary&id=23598
PTEN	NM_000314.4	23626	c.962_963insA	p.N323fs*2	+	10:89720811-89720812	416888	TAGTACTTACTTTAACAAAAAATGATCTTGACAAAGCAAATAAAGACAAAGCCAACCGATACTTTTCTCCAAATTTTAAGGTCAGTTAA	http://www.sanger.ac.uk/perl/genetics/CGP/cosmic?action=mut_summary&id=23626
FLT3	Z26652	24531	c.2509_2510AT>CC	p.M837P	-	13:28592635-28592636	87967	CCCCTGACAACATAGTTGGAATCACTCATGATATCTCGAGCCAATCCAAAGTCACA	http://www.sanger.ac.uk/perl/genetics/CGP/cosmic?action=mut_summary&id=24531
BRAF	NM_004333	24642	c.1411G>T	p.V471F	-	7:140481397-140481397	1308445	ACTGTTCCAAATGATCCAGATCCAATTCTTTGTCCCACTGTAATCTGCCCATCAGGAATCTCCCAATCATCACTCGAGTCCCGTCTACCAAGTGTTTTCTTGATAAAAA	http://www.sanger.ac.uk/perl/genetics/CGP/cosmic?action=mut_summary&id=24642
NOTCH1	NM_017617.2	24673	c.4724T>C	p.L1575P	-	9:139399422-139399422	341576	CACGTTGGTGTGCAGCACGCGGCTGAGCTCCCGCAGGAAGTGGAAGGAGCTGTTGCGCAGCTGCTCCGGCGGCATCAGCACCACCACCACCAGCGTGCCGGCCGCCAGCCTCTCGG	http://www.sanger.ac.uk/perl/genetics/CGP/cosmic?action=mut_summary&id=24673
FGFR3	NM_000142	24802	c.2089G>T	p.G697C	+	4:1808331-1808331	493041	GGGTCCTGCTCTGGGAGATCTTCACGCTGGGGGGCTCCCCGTACCCCGGCATCCCTGTGGAGGAGCTCTTCAAGCTGCTGAAGGAGGGCCACCGC	http://www.sanger.ac.uk/perl/genetics/CGP/cosmic?action=mut_summary&id=24802
FGFR3	NM_000142	24842	c.1138G>A	p.G380R	+	4:1806119-1806119	142574	CAGCTACGGGGTGGGCTTCTTCCTGTTCATCCTGGTGGTGGCGGCTGTGACGCTCTGCCGCCTGCGCAGCCCCCCCAAGAAAGGCCTGGGCTCCCCC	http://www.sanger.ac.uk/perl/genetics/CGP/cosmic?action=mut_summary&id=24842
EGFR	NM_005228	24869	c.2235_2252del18	p.E746_T751del	+	7:55242465-55242482	1598122	ACTCTGGATCCCAGAAGGTGAGAAAGTTAAAATTCCCGTCGCTATCAAGGAATTAAGAGAAGCAACATCTCCGAAAGCCAACAAGGAAATCCTCGATGTGAGTTTCTGCTTTGCTGTGTGGGGG	http://www.sanger.ac.uk/perl/genetics/CGP/cosmic?action=mut_summary&id=24869
APC	NM_000038	24946	c.4291delA	p.M1431fs*42	+	5:112175582-112175582	145156	ATGCCACCAAGCAGAAGTAAAACACCTCCACCACCTCCTCAAACAGCTCAAACCAAGCGAGAAGTACCTAAAAATAAAGCACCTACTGCTGAAAAGAGAGAGAGTGGAC	http://www.sanger.ac.uk/perl/genetics/CGP/cosmic?action=mut_summary&id=24946
PIK3CA	NM_006218.1	25041	c.1637A>T	p.Q546L	+	3:178936095-178936095	35831	ATTTCTACACGAGATCCTCTCTCTGAAATCACTGAGCAGGAGAAAGATTTTCTA	http://www.sanger.ac.uk/perl/genetics/CGP/cosmic?action=mut_summary&id=25041
STK11	NM_000455	25229	c.595G>T	p.E199*	+	19:1220502-1220502	503320	ACAAGGACATCAAGCCGGGGAACCTGCTGCTCACCACCGGTGGCACCCTCAAAATCTCCGACCTGGGCGTGGCCG	http://www.sanger.ac.uk/perl/genetics/CGP/cosmic?action=mut_summary&id=25229
FLT3	Z26652	25248	c.2492G>A	p.G831E	-	13:28592653-28592653	87967	CCCCTGACAACATAGTTGGAATCACTCATGATATCTCGAGCCAATCCAAAGTCACA	http://www.sanger.ac.uk/perl/genetics/CGP/cosmic?action=mut_summary&id=25248
APC	NM_000038	25827	c.4048A>T	p.K1350*	+	5:112175339-112175339	227540	CAAAGCTGTTGAATTTTCTTCAGGAGCGAAATCTCCCTCCAAAAGTGGTGCTCAGACACCCAAAAGTCCACCTGAACACTATGTTCAGGAGACCCCAC	http://www.sanger.ac.uk/perl/genetics/CGP/cosmic?action=mut_summary&id=25827
JAK2	ENST00000381652	25834	c.1848_1849TG>CT	p.V617F	+	9:5073769-5073770	74598	TTCTCACAAGCATTTGGTTTTAAATTATGGAGTATGTGTCTGTGGAGACGAGAGTAAGT	http://www.sanger.ac.uk/perl/genetics/CGP/cosmic?action=mut_summary&id=25834
STK11	NM_000455	25847	c.580G>A	p.D194N	+	19:1220487-1220487	503320	ACAAGGACATCAAGCCGGGGAACCTGCTGCTCACCACCGGTGGCACCCTCAAAATCTCCGACCTGGGCGTGGCCG	http://www.sanger.ac.uk/perl/genetics/CGP/cosmic?action=mut_summary&id=25847
MLH1	NM_000249.2	26085	c.1151T>A	p.V384D	+	3:37067240-37067240	38772	AGTAGTGATAAGGTCTATGCCCACCAGATGGTTCGTACAGATTCCCGGGAACAGAAGC	http://www.sanger.ac.uk/perl/genetics/CGP/cosmic?action=mut_summary&id=26085
PIK3CA	NM_006218.1	27133	c.1633G>C	p.E545Q	+	3:178936091-178936091	35831	ATTTCTACACGAGATCCTCTCTCTGAAATCACTGAGCAGGAGAAAGATTTTCTA	http://www.sanger.ac.uk/perl/genetics/CGP/cosmic?action=mut_summary&id=27133
STK11	NM_000455	27322	c.180delC	p.Y60fs*1	+	19:1207092-1207092	482833	ACTCCACCGAGGTCATCTACCAGCCGCGCCGCAAGCGGGCCAAGCTCATCGGCAAGTACCTGATGGGGGACCTGCTGGGGGAAGGCTCTTACGGCAAG	http://www.sanger.ac.uk/perl/genetics/CGP/cosmic?action=mut_summary&id=27322
PIK3CA	NM_006218.1	27374	c.1635G>C	p.E545D	+	3:178936093-178936093	35831	ATTTCTACACGAGATCCTCTCTCTGAAATCACTGAGCAGGAGAAAGATTTTCTA	http://www.sanger.ac.uk/perl/genetics/CGP/cosmic?action=mut_summary&id=27374
GNAS	NM_000516.3	27887	c.601C>T	p.R201C	+	20:57484420-57484420	104671	GGACCTGCTTCGCTGCCGTGTCCTGACTTCTGGAATCTTTGAGACCAAGTTCCAGGTGGACAAAGTCA	http://www.sanger.ac.uk/perl/genetics/CGP/cosmic?action=mut_summary&id=27887
GNAS	NM_000516.3	27895	c.602G>A	p.R201H	+	20:57484421-57484421	104671	GGACCTGCTTCGCTGCCGTGTCCTGACTTCTGGAATCTTTGAGACCAAGTTCCAGGTGGACAAAGTCA	http://www.sanger.ac.uk/perl/genetics/CGP/cosmic?action=mut_summary&id=27895
FLT3	Z26652	27906	c.1796A>T	p.Y599F	-	13:28608260-28608260	89439	TCTTACCAAACTCTAAATTTTCTCTTGGAAACTCCCATTTGAGATCATATTCATATTCTCTGAAATCAACGTAGAAG	http://www.sanger.ac.uk/perl/genetics/CGP/cosmic?action=mut_summary&id=27906
KIT	NM_000222	27909	c.1656_1673del18	p.Y553_K558>	+	4:55593590-55593607	178642	AACCCATGTATGAAGTACAGTGGAAGGTTGTTGAGGAGATAAATGGAAACAATTATGTTTACATAGACCCAACACAACTTCCTTATGATCACAAATGGGAGTTTCCC	http://www.sanger.ac.uk/perl/genetics/CGP/cosmic?action=mut_summary&id=27909
BRAF	NM_004333	27912	c.1405_1407GGA>AGT	p.G469S	-	7:140481401-140481403	1308445	ACTGTTCCAAATGATCCAGATCCAATTCTTTGTCCCACTGTAATCTGCCCATCAGGAATCTCCCAATCATCACTCGAGTCCCGTCTACCAAGTGTTTTCTTGATAAAAA	http://www.sanger.ac.uk/perl/genetics/CGP/cosmic?action=mut_summary&id=27912
FLT3	Z26652	27979	c.1788_1789ins36	p.E596_Y597ins12	-	13:28608267-28608268	89439	TCTTACCAAACTCTAAATTTTCTCTTGGAAACTCCCATTTGAGATCATATTCATATTCTCTGAAATCAACGTAGAAG	http://www.sanger.ac.uk/perl/genetics/CGP/cosmic?action=mut_summary&id=27979
KIT	NM_000222	28026	c.1621A>C	p.M541L	+	4:55593464-55593464	46166	TGTGCATTATTGTGATGATTCTGACCTACAAATATTTACAGGTAACCATTTATTTGTTCT	http://www.sanger.ac.uk/perl/genetics/CGP/cosmic?action=mut_summary&id=28026
FLT3	Z26652	28042	c.1352C>T	p.S451F	-	13:28610138-28610138	89861	GGGTATCCATCCGAGAAACAGGACGCCTGACTTGCCGATGCTTCTGCGAGCA	http://www.sanger.ac.uk/perl/genetics/CGP/cosmic?action=mut_summary&id=28042
FLT3	Z26652	28044	c.1715A>G	p.Y572C	-	13:28608341-28608341	90401	GGCTTTCATACCTAAATTGCTTCAGAGATGAAATGATGAGTCAGTTAGGAATAG	http://www.sanger.ac.uk/perl/genetics/CGP/cosmic?action=mut_summary&id=28044
FLT3	Z26652	28047	c.2501G>A	p.R834Q	-	13:28592644-28592644	87967	CCCCTGACAACATAGTTGGAATCACTCATGATATCTCGAGCCAATCCAAAGTCACA	http://www.sanger.ac.uk/perl/genetics/CGP/cosmic?action=mut_summary&id=28047
PDGFRA	NM_006206	28053	c.1694_1695insA	p.S566fs*6	+	4:55141048-55141049	43181	CTGTCCTGGTCATTTATAGAAACCGAGGTATGAAATTCGCTGGAGGGTCATTGAATCAATCAGCCCAGATGGACA	http://www.sanger.ac.uk/perl/genetics/CGP/cosmic?action=mut_summary&id=28053
ALK	NM_004304	28055	c.3522C>A	p.F1174L	-	2:29443695-29443695	33013	GTGGTTGAATTTGCTGCAGAGCAGAGAGGGATGTAACCAAAATTAACTGAGCT	http://www.sanger.ac.uk/perl/genetics/CGP/cosmic?action=mut_summary&id=28055
ALK	NM_004304	28056	c.3824G>A	p.R1275Q	-	2:29432664-29432664	34014	ATGTCTCGGGCCATCCCGAAGTCTCCAATCTTGGCCACTCTTCCAGGGCCTGGA	http://www.sanger.ac.uk/perl/genetics/CGP/cosmic?action=mut_summary&id=28056
STK11	NM_000455	28298	c.841_842>T	p.P281fs*6	+	19:1221318-1221319	103879	CCCTTCGAAGGGGACAACATCTACAAGTTGTTTGAGAACATCGGGAAGGGGAGCTACGCCATCCCGGGCGACTGTGGCCCCCCG	http://www.sanger.ac.uk/perl/genetics/CGP/cosmic?action=mut_summary&id=28298
IDH1	NM_005896.2	28746	c.395G>A	p.R132H	-	2:209113112-209113112	31381	GCATGACGACCTATGATGATAGGTTTTACCCATCCACTCACAAGCCGG	http://www.sanger.ac.uk/perl/genetics/CGP/cosmic?action=mut_summary&id=28746
IDH1	NM_005896.2	28747	c.394C>T	p.R132C	-	2:209113113-209113113	31381	GCATGACGACCTATGATGATAGGTTTTACCCATCCACTCACAAGCCGG	http://www.sanger.ac.uk/perl/genetics/CGP/cosmic?action=mut_summary&id=28747
IDH1	NM_005896.2	28748	c.394C>A	p.R132S	-	2:209113113-209113113	31381	GCATGACGACCTATGATGATAGGTTTTACCCATCCACTCACAAGCCGG	http://www.sanger.ac.uk/perl/genetics/CGP/cosmic?action=mut_summary&id=28748
IDH1	NM_005896.2	28749	c.394C>G	p.R132G	-	2:209113113-209113113	31381	GCATGACGACCTATGATGATAGGTTTTACCCATCCACTCACAAGCCGG	http://www.sanger.ac.uk/perl/genetics/CGP/cosmic?action=mut_summary&id=28749
FLT3	Z26652	28771	c.1811_1812ins30	p.W603_E604insDREYEYDLKW	-	13:28608244-28608245	89439	TCTTACCAAACTCTAAATTTTCTCTTGGAAACTCCCATTTGAGATCATATTCATATTCTCTGAAATCAACGTAGAAG	http://www.sanger.ac.uk/perl/genetics/CGP/cosmic?action=mut_summary&id=28771
FLT3	Z26652	28921	c.1798_1799ins45	p.Y599_D600ins15	-	13:28608257-28608258	89439	TCTTACCAAACTCTAAATTTTCTCTTGGAAACTCCCATTTGAGATCATATTCATATTCTCTGAAATCAACGTAGAAG	http://www.sanger.ac.uk/perl/genetics/CGP/cosmic?action=mut_summary&id=28921
CDH1	NM_004360.2	28934	c.240_241insGGTG	p.V82fs*13	+	16:68835649-68835650	90912	TCCCTCGACACCCGATTCAAAGTGGGCACAGATGGTGTGATTACAGTCAAAAGGCCTCTACGGTTTCA	http://www.sanger.ac.uk/perl/genetics/CGP/cosmic?action=mut_summary&id=28934
APC	NM_000038	29331	c.4063delT	p.S1355fs*60	+	5:112175354-112175354	227540	CAAAGCTGTTGAATTTTCTTCAGGAGCGAAATCTCCCTCCAAAAGTGGTGCTCAGACACCCAAAAGTCCACCTGAACACTATGTTCAGGAGACCCCAC	http://www.sanger.ac.uk/perl/genetics/CGP/cosmic?action=mut_summary&id=29331
SMARCB1	NM_003073.2	29382	c.1143delG	p.A382fs*5	+	22:24176352-24176352	484088	GGCGTCTTGCCAACACGGCCCCGGCCTGGTAACCAGCCCATCAGCACACGGCTCCCACGGAGCATCT	http://www.sanger.ac.uk/perl/genetics/CGP/cosmic?action=mut_summary&id=29382
FGFR3	NM_000142	29438	c.1921G>A	p.D641N	+	4:1807862-1807862	411633	CAGACTTCGGGCTGGCCCGGGACGTGCACAACCTCGACTACTACAAGAAGACGACCAACGTGAGCCCGGCCCTGGGGTGCGGGGGTGGGG	http://www.sanger.ac.uk/perl/genetics/CGP/cosmic?action=mut_summary&id=29438
BRAF	NM_004333	30594	c.1801_1803delAAA	p.K601del	-	7:140453132-140453134	304699	CTCCATCGAGATTTCACTGTAGCTAGACCAAAATCACCTATTTTTACTGTGAGGTCTTCATGAAGAAATATATCTGAGGTGTAGTAAGTAAAGGAAAACAGTA	http://www.sanger.ac.uk/perl/genetics/CGP/cosmic?action=mut_summary&id=30594
PTEN	NM_000314.4	30622	c.795delA	p.K267fs*9	+	10:89717770-89717770	421278	CTTTGAGTTCCCTCAGCCGTTACCTGTGTGTGGTGATATCAAAGTAGAGTTCTTCCACAAACAGAACAAGATGCTAAAA	http://www.sanger.ac.uk/perl/genetics/CGP/cosmic?action=mut_summary&id=30622
NRAS	NM_002524	30646	c.182_183AA>TG	p.Q61L	-	1:115256528-115256529	30014	TCTCTCATGGCACTGTACTCTTCTTGTCCAGCTGTATCCAGTATGTCCAA	http://www.sanger.ac.uk/perl/genetics/CGP/cosmic?action=mut_summary&id=30646
KDR	NM_002253	32294	c.2617G>A	p.G873R	-	4:55962507-55962507	52189	ATGAATGAGGATCTTGAGTTCAGACATGAGAGCTCGATGCTCACTGTGTGTTGCTCCTTCTACAAATACAGT	http://www.sanger.ac.uk/perl/genetics/CGP/cosmic?action=mut_summary&id=32294
KDR	NM_002253	32339	c.824G>T	p.R275L	-	4:55979623-55979623	52394	GGGTTTTTAGGTCTCGGTTTACAAGTTTCTTATGCTGATGCTGAAAAA	http://www.sanger.ac.uk/perl/genetics/CGP/cosmic?action=mut_summary&id=32339
NRAS	NM_002524	33693	c.182_183AA>GG	p.Q61R	-	1:115256528-115256529	30014	TCTCTCATGGCACTGTACTCTTCTTGTCCAGCTGTATCCAGTATGTCCAA	http://www.sanger.ac.uk/perl/genetics/CGP/cosmic?action=mut_summary&id=33693
HRAS	NM_005343	33695	c.182_183AG>GA	p.Q61R	-	11:533873-533874	120430	GGAAGCCCTCCCCGGTGCGCATGTACTGGTCCCGCATGGCGCTGTACTCCTCCTGGCCGGCGGTATCCAGGATGTCCAACAGGCACGTCTCC	http://www.sanger.ac.uk/perl/genetics/CGP/cosmic?action=mut_summary&id=33695
BRAF	NM_004333	33808	c.1798G>T	p.V600L	-	7:140453137-140453137	304699	CTCCATCGAGATTTCACTGTAGCTAGACCAAAATCACCTATTTTTACTGTGAGGTCTTCATGAAGAAATATATCTGAGGTGTAGTAAGTAAAGGAAAACAGTA	http://www.sanger.ac.uk/perl/genetics/CGP/cosmic?action=mut_summary&id=33808
JAK3	NM_000215	34213	c.2164G>A	p.V722I	-	19:17945696-17945696	103227	GGCACTGATGGGCATGGTGACGCCACTAAACACTTCCCAGACCGTGGCGCCGAAGCCCC	http://www.sanger.ac.uk/perl/genetics/CGP/cosmic?action=mut_summary&id=34213
JAK3	NM_000215	34214	c.1715C>T	p.A572V	-	19:17948009-17948009	103630	GCTCATCAAGCTCGCTGCTTCCAGGAATGACTGGGGAAGGTGGGAAGGGAGAGAAGATGCGTGGGTTTCT	http://www.sanger.ac.uk/perl/genetics/CGP/cosmic?action=mut_summary&id=34214
FGFR2	NM_000141.2	36901	c.929A>G	p.K310R	-	10:123279503-123279503	77536	AAAGTCCTCACCTTGAGAACCTTGAGGTAGGGCAGCCCGTCGGGCCCGTATTTACTGCCGTT	http://www.sanger.ac.uk/perl/genetics/CGP/cosmic?action=mut_summary&id=36901
FGFR2	NM_000141.2	36902	c.1647T>G	p.N549K	-	10:123258034-123258034	76043	CCTCCTACTCACCATCCTGTGTGCAGGCTCCAAGAAGATTTATGATA	http://www.sanger.ac.uk/perl/genetics/CGP/cosmic?action=mut_summary&id=36902
FGFR2	NM_000141.2	36903	c.755C>G	p.S252W	-	10:123279677-123279677	136501	GGAGGCATTTGCCGGCAGTCCGGCTTGGAGGATGGGCCGGTGAGGCGATCGCTCTGGTGGAGAGAGGGAAGAAAGGAGGAGTGGGGA	http://www.sanger.ac.uk/perl/genetics/CGP/cosmic?action=mut_summary&id=36903
FGFR2	NM_000141.2	36904	c.1124A>G	p.Y375C	-	10:123274794-123274794	76049	CTGTTACCACCATACAGGCGATTAAGAAGACCCCTATGCAGTAAATGGCTATCTCCAGGTAGTCTGGGGAAGCTGTAATCTCCTT	http://www.sanger.ac.uk/perl/genetics/CGP/cosmic?action=mut_summary&id=36904
FGFR2	NM_000141.2	36905	c.1115C>G	p.S372C	-	10:123274803-123274803	76049	CTGTTACCACCATACAGGCGATTAAGAAGACCCCTATGCAGTAAATGGCTATCTCCAGGTAGTCTGGGGAAGCTGTAATCTCCTT	http://www.sanger.ac.uk/perl/genetics/CGP/cosmic?action=mut_summary&id=36905
FGFR2	NM_000141.2	36906	c.1144T>C	p.C382R	-	10:123274774-123274774	76049	CTGTTACCACCATACAGGCGATTAAGAAGACCCCTATGCAGTAAATGGCTATCTCCAGGTAGTCTGGGGAAGCTGTAATCTCCTT	http://www.sanger.ac.uk/perl/genetics/CGP/cosmic?action=mut_summary&id=36906
FGFR2	NM_000141.2	36912	c.1647T>A	p.N549K	-	10:123258034-123258034	76043	CCTCCTACTCACCATCCTGTGTGCAGGCTCCAAGAAGATTTATGATA	http://www.sanger.ac.uk/perl/genetics/CGP/cosmic?action=mut_summary&id=36912
AKT1	ENST00000349310	36918	c.145G>A	p.E49K	-	14:105246455-105246455	329410	GGCCAAGGGGATACTTACGCGCCACAGAGAAGTTGTTGAGGGGAGCCTCACGTTGGTCCACATCCTGCGGCCGCTCCTTGTAGCCAATGAAGGTGC	http://www.sanger.ac.uk/perl/genetics/CGP/cosmic?action=mut_summary&id=36918
APC	NM_000038	41618	c.4463_4466delTATT	p.L1488fs*18	+	5:112175754-112175757	59934	TTATTACATTTTGCCACGGAAAGTACTCCAGATGGATTTTCTTGTTCATCCAGCCTGAGTGCTC	http://www.sanger.ac.uk/perl/genetics/CGP/cosmic?action=mut_summary&id=41618
PTEN	NM_000314.4	43098	c.969delT	p.N323fs*21	+	10:89720818-89720818	416888	TAGTACTTACTTTAACAAAAAATGATCTTGACAAAGCAAATAAAGACAAAGCCAACCGATACTTTTCTCCAAATTTTAAGGTCAGTTAA	http://www.sanger.ac.uk/perl/genetics/CGP/cosmic?action=mut_summary&id=43098
TP53	NM_000546	43559	c.517G>T	p.V173L	-	17:7578413-7578413	226369	CGCTCATGGTGGGGGCAGCGCCTCACAACCTCCGTCATGTGCTGTGACTGCTTGTAGATGGCCATGGCGCGGACGCGGGTGCCGGGCGGGGGTGTG	http://www.sanger.ac.uk/perl/genetics/CGP/cosmic?action=mut_summary&id=43559
TP53	NM_000546	43657	c.569C>T	p.P190L	-	17:7578280-7578280	226789	GGCGGCTCATAGGGCACCACCACACTATGTCGAAAAGTGTTTCTGTCATCCAAATACTCCACACGCAAATTTCCTTCCACTCGGATAAGATGCTGAGGAGGGGCCAGA	http://www.sanger.ac.uk/perl/genetics/CGP/cosmic?action=mut_summary&id=43657
TP53	NM_000546	43683	c.758C>T	p.T253I	-	17:7577523-7577523	94170	GTGAGGATGGGCCTCCGGTTCATGCCGCCCATGCAGGAACTGTTACACATGTAGTTGTAGTGGATGGTG	http://www.sanger.ac.uk/perl/genetics/CGP/cosmic?action=mut_summary&id=43683
TP53	NM_000546	43827	c.581T>C	p.L194P	-	17:7578268-7578268	226789	GGCGGCTCATAGGGCACCACCACACTATGTCGAAAAGTGTTTCTGTCATCCAAATACTCCACACGCAAATTTCCTTCCACTCGGATAAGATGCTGAGGAGGGGCCAGA	http://www.sanger.ac.uk/perl/genetics/CGP/cosmic?action=mut_summary&id=43827
TP53	NM_000546	43836	c.475G>C	p.A159P	-	17:7578455-7578455	226369	CGCTCATGGTGGGGGCAGCGCCTCACAACCTCCGTCATGTGCTGTGACTGCTTGTAGATGGCCATGGCGCGGACGCGGGTGCCGGGCGGGGGTGTG	http://www.sanger.ac.uk/perl/genetics/CGP/cosmic?action=mut_summary&id=43836
TP53	NM_000546	43989	c.596G>A	p.G199E	-	17:7578253-7578253	226789	GGCGGCTCATAGGGCACCACCACACTATGTCGAAAAGTGTTTCTGTCATCCAAATACTCCACACGCAAATTTCCTTCCACTCGGATAAGATGCTGAGGAGGGGCCAGA	http://www.sanger.ac.uk/perl/genetics/CGP/cosmic?action=mut_summary&id=43989
TP53	NM_000546	43990	c.610G>A	p.E204K	-	17:7578239-7578239	226789	GGCGGCTCATAGGGCACCACCACACTATGTCGAAAAGTGTTTCTGTCATCCAAATACTCCACACGCAAATTTCCTTCCACTCGGATAAGATGCTGAGGAGGGGCCAGA	http://www.sanger.ac.uk/perl/genetics/CGP/cosmic?action=mut_summary&id=43990
TP53	NM_000546	44017	c.869G>A	p.R290H	-	17:7577069-7577069	117792	GCTTAGTGCTCCCTGGGGGCAGCTCGTGGTGAGGCTCCCCTTTCTTGCGGAGATTCTCTTCCTCTGTGCGCCGGTCTCTCCCAGGACAGGCACAAACACGCACCTCAAAG	http://www.sanger.ac.uk/perl/genetics/CGP/cosmic?action=mut_summary&id=44017
TP53	NM_000546	44037	c.322G>A	p.G108S	-	17:7579365-7579365	484618	AAGAAGCCCAGACGGAAACCGTAGCTGCCCTGGTAGGTTTTCTGGGAAGGGACAGAAGATGACAGGGGCCAGGAGGGGGCTGGTGCAGGGGCCGCCGGTG	http://www.sanger.ac.uk/perl/genetics/CGP/cosmic?action=mut_summary&id=44037
TP53	NM_000546	44151	c.535C>A	p.H179N	-	17:7578395-7578395	226369	CGCTCATGGTGGGGGCAGCGCCTCACAACCTCCGTCATGTGCTGTGACTGCTTGTAGATGGCCATGGCGCGGACGCGGGTGCCGGGCGGGGGTGTG	http://www.sanger.ac.uk/perl/genetics/CGP/cosmic?action=mut_summary&id=44151
TP53	NM_000546	44162	c.635_636delTT	p.F212fs*3	-	17:7578213-7578214	226789	GGCGGCTCATAGGGCACCACCACACTATGTCGAAAAGTGTTTCTGTCATCCAAATACTCCACACGCAAATTTCCTTCCACTCGGATAAGATGCTGAGGAGGGGCCAGA	http://www.sanger.ac.uk/perl/genetics/CGP/cosmic?action=mut_summary&id=44162
TP53	NM_000546	44241	c.592G>T	p.E198*	-	17:7578257-7578257	226789	GGCGGCTCATAGGGCACCACCACACTATGTCGAAAAGTGTTTCTGTCATCCAAATACTCCACACGCAAATTTCCTTCCACTCGGATAAGATGCTGAGGAGGGGCCAGA	http://www.sanger.ac.uk/perl/genetics/CGP/cosmic?action=mut_summary&id=44241
TP53	NM_000546	44539	c.584T>G	p.I195S	-	17:7578265-7578265	226789	GGCGGCTCATAGGGCACCACCACACTATGTCGAAAAGTGTTTCTGTCATCCAAATACTCCACACGCAAATTTCCTTCCACTCGGATAAGATGCTGAGGAGGGGCCAGA	http://www.sanger.ac.uk/perl/genetics/CGP/cosmic?action=mut_summary&id=44539
TP53	NM_000546	44613	c.455C>A	p.P152Q	-	17:7578475-7578475	226369	CGCTCATGGTGGGGGCAGCGCCTCACAACCTCCGTCATGTGCTGTGACTGCTTGTAGATGGCCATGGCGCGGACGCGGGTGCCGGGCGGGGGTGTG	http://www.sanger.ac.uk/perl/genetics/CGP/cosmic?action=mut_summary&id=44613
TP53	NM_000546	44673	c.284C>T	p.S95F	-	17:7579403-7579403	484618	AAGAAGCCCAGACGGAAACCGTAGCTGCCCTGGTAGGTTTTCTGGGAAGGGACAGAAGATGACAGGGGCCAGGAGGGGGCTGGTGCAGGGGCCGCCGGTG	http://www.sanger.ac.uk/perl/genetics/CGP/cosmic?action=mut_summary&id=44673
TP53	NM_000546	44769	c.755T>C	p.L252P	-	17:7577526-7577526	94170	GTGAGGATGGGCCTCCGGTTCATGCCGCCCATGCAGGAACTGTTACACATGTAGTTGTAGTGGATGGTG	http://www.sanger.ac.uk/perl/genetics/CGP/cosmic?action=mut_summary&id=44769
TP53	NM_000546	44782	c.520A>T	p.R174W	-	17:7578410-7578410	226369	CGCTCATGGTGGGGGCAGCGCCTCACAACCTCCGTCATGTGCTGTGACTGCTTGTAGATGGCCATGGCGCGGACGCGGGTGCCGGGCGGGGGTGTG	http://www.sanger.ac.uk/perl/genetics/CGP/cosmic?action=mut_summary&id=44782
TP53	NM_000546	44877	c.584T>A	p.I195N	-	17:7578265-7578265	226789	GGCGGCTCATAGGGCACCACCACACTATGTCGAAAAGTGTTTCTGTCATCCAAATACTCCACACGCAAATTTCCTTCCACTCGGATAAGATGCTGAGGAGGGGCCAGA	http://www.sanger.ac.uk/perl/genetics/CGP/cosmic?action=mut_summary&id=44877
TP53	NM_000546	44908	c.743_744GG>AA	p.R248Q	-	17:7577537-7577538	94170	GTGAGGATGGGCCTCCGGTTCATGCCGCCCATGCAGGAACTGTTACACATGTAGTTGTAGTGGATGGTG	http://www.sanger.ac.uk/perl/genetics/CGP/cosmic?action=mut_summary&id=44908
TP53	NM_000546	45286	c.475G>T	p.A159S	-	17:7578455-7578455	226369	CGCTCATGGTGGGGGCAGCGCCTCACAACCTCCGTCATGTGCTGTGACTGCTTGTAGATGGCCATGGCGCGGACGCGGGTGCCGGGCGGGGGTGTG	http://www.sanger.ac.uk/perl/genetics/CGP/cosmic?action=mut_summary&id=45286
TP53	NM_000546	45307	c.309C>A	p.Y103*	-	17:7579378-7579378	484618	AAGAAGCCCAGACGGAAACCGTAGCTGCCCTGGTAGGTTTTCTGGGAAGGGACAGAAGATGACAGGGGCCAGGAGGGGGCTGGTGCAGGGGCCGCCGGTG	http://www.sanger.ac.uk/perl/genetics/CGP/cosmic?action=mut_summary&id=45307
ERBB4	NM_005235	48361	c.2804A>T	p.K935I	-	2:212288942-212288942	31533	AGGCTGAGGCAAACGTTCTCCTTTCTCTAATAAATCAGGGATTTCTCGCGTTGGAATTC	http://www.sanger.ac.uk/perl/genetics/CGP/cosmic?action=mut_summary&id=48361
ERBB4	NM_005235	48362	c.2791G>T	p.D931Y	-	2:212288955-212288955	31533	AGGCTGAGGCAAACGTTCTCCTTTCTCTAATAAATCAGGGATTTCTCGCGTTGGAATTC	http://www.sanger.ac.uk/perl/genetics/CGP/cosmic?action=mut_summary&id=48362
ERBB4	NM_005235	48363	c.1853A>C	p.H618P	-	2:212530066-212530066	226460	GATGGCATGGGTGGCACTCCCGATCTGGATCAGCATACTTGAAAATGAAACTGTTTGCCCCCTGTAAGCCATCTGGACATTTTTCCACACAG	http://www.sanger.ac.uk/perl/genetics/CGP/cosmic?action=mut_summary&id=48363
ERBB4	NM_005235	48364	c.1784A>T	p.D595V	-	2:212530135-212530135	226460	GATGGCATGGGTGGCACTCCCGATCTGGATCAGCATACTTGAAAATGAAACTGTTTGCCCCCTGTAAGCCATCTGGACATTTTTCCACACAG	http://www.sanger.ac.uk/perl/genetics/CGP/cosmic?action=mut_summary&id=48364
ERBB4	NM_005235	48365	c.1042G>T	p.V348L	-	2:212576857-212576857	33659	GATCTTGGTACAGTTTATGAATTTGTCAATGTTACTGGAATCCACAGTCTGAGCTGACAT	http://www.sanger.ac.uk/perl/genetics/CGP/cosmic?action=mut_summary&id=48365
ERBB4	NM_005235	48366	c.916C>A	p.R306S	-	2:212578341-212578341	645344	TTTTAATCCCATTTTCTTCTACTTCCATCTTGGAACTAGGGCAGGCACGCACACAAGA	http://www.sanger.ac.uk/perl/genetics/CGP/cosmic?action=mut_summary&id=48366
ERBB4	NM_005235	48367	c.854A>G	p.Y285C	-	2:212587147-212587147	32827	GAATGCTCCATATGTGTACTTTGCATTGAAATTGTGCTCCAGTTGAAAG	http://www.sanger.ac.uk/perl/genetics/CGP/cosmic?action=mut_summary&id=48367
ERBB4	NM_005235	48368	c.731C>G	p.T244R	-	2:212589811-212589811	33781	AGGATAATAAAAGAGAGAAATCACAGACATACAAAGCAGTCTGTGTCCTTAGGTCCTGAGCAGCCTCCAGCA	http://www.sanger.ac.uk/perl/genetics/CGP/cosmic?action=mut_summary&id=48368
ERBB4	NM_005235	48369	c.542A>G	p.N181S	-	2:212652764-212652764	32781	TTTGAGAAATTAAAAAGAATAATTCTACTTACATCCTGAACTACCATTTGTTGACACA	http://www.sanger.ac.uk/perl/genetics/CGP/cosmic?action=mut_summary&id=48369
KDR	NM_002253	48460	c.3629C>T	p.P1210L	-	4:55953807-55953807	50673	GTCATAATGGAATTTGGGGTCACATACTTCCTCCTCCTCCATACAGGAAACAGGTGAGGTAGGCAGAGAG	http://www.sanger.ac.uk/perl/genetics/CGP/cosmic?action=mut_summary&id=48460
KDR	NM_002253	48461	c.3434G>A	p.G1145E	-	4:55955111-55955111	50695	CCCAAATGTTCCACCAACTCTGAAAACGTGGGTCTCTGACTGGGCTCCCCGTGCCAGCAGTCCAGCATGG	http://www.sanger.ac.uk/perl/genetics/CGP/cosmic?action=mut_summary&id=48461
KDR	NM_002253	48462	c.3418C>A	p.L1140M	-	4:55955127-55955127	50695	CCCAAATGTTCCACCAACTCTGAAAACGTGGGTCTCTGACTGGGCTCCCCGTGCCAGCAGTCCAGCATGG	http://www.sanger.ac.uk/perl/genetics/CGP/cosmic?action=mut_summary&id=48462
KDR	NM_002253	48463	c.2951G>C	p.S984T	-	4:55960989-55960989	52170	ACTGAGGGACTTCTCCTCCACAAATCCAGAGCTGGCTGAGCTCTGGCTACTGGTGATGCTGTCCAAGCGCCGTTTCA	http://www.sanger.ac.uk/perl/genetics/CGP/cosmic?action=mut_summary&id=48463
KDR	NM_002253	48464	c.2917G>T	p.A973S	-	4:55961023-55961023	52170	ACTGAGGGACTTCTCCTCCACAAATCCAGAGCTGGCTGAGCTCTGGCTACTGGTGATGCTGTCCAAGCGCCGTTTCA	http://www.sanger.ac.uk/perl/genetics/CGP/cosmic?action=mut_summary&id=48464
KDR	NM_002253	48465	c.1426G>T	p.V476L	-	4:55972964-55972964	52386	CCTCCACACTTCTCCATTCTTCACAAGGGTATGGGTTTGTCACTGAGACAGCT	http://www.sanger.ac.uk/perl/genetics/CGP/cosmic?action=mut_summary&id=48465
STK11	NM_000455	48786	c.587G>T	p.G196V	+	19:1220494-1220494	503320	ACAAGGACATCAAGCCGGGGAACCTGCTGCTCACCACCGGTGGCACCCTCAAAATCTCCGACCTGGGCGTGGCCG	http://www.sanger.ac.uk/perl/genetics/CGP/cosmic?action=mut_summary&id=48786
KDR	NM_002253	48875	c.3922G>T	p.G1308*	-	4:55946257-55946257	49402	GGAGTACACGGTGGTGTCTGTGTCATCGGAGTGATATCCGGACTGGTAGCCGCTTGTCT	http://www.sanger.ac.uk/perl/genetics/CGP/cosmic?action=mut_summary&id=48875
KDR	NM_002253	48977	c.4063_4065delCCT	p.P1355del	-	4:55946114-55946116	49305	ACAGGAGGAGAGCTCAGTGTGGTCCCCGAGTCAGGCTGGAGAATCTGGGCTGTGCTACCG	http://www.sanger.ac.uk/perl/genetics/CGP/cosmic?action=mut_summary&id=48977
ABL1	X16416	49074	c.949T>C	p.F317L	+	9:133748288-133748288	73104	GGCAGGGGTCTGCACCCGGGAGCCCCCGTTCTATATCATCACTGAGTTCATGACC	http://www.sanger.ac.uk/perl/genetics/CGP/cosmic?action=mut_summary&id=49074
HRAS	NM_005343	52978	c.182_183AG>TA	p.Q61L	-	11:533873-533874	120430	GGAAGCCCTCCCCGGTGCGCATGTACTGGTCCCGCATGGCGCTGTACTCCTCCTGGCCGGCGGTATCCAGGATGTCCAACAGGCACGTCTCC	http://www.sanger.ac.uk/perl/genetics/CGP/cosmic?action=mut_summary&id=52978
HRAS	NM_005343	52979	c.181_182CA>AG	p.Q61R	-	11:533874-533875	120430	GGAAGCCCTCCCCGGTGCGCATGTACTGGTCCCGCATGGCGCTGTACTCCTCCTGGCCGGCGGTATCCAGGATGTCCAACAGGCACGTCTCC	http://www.sanger.ac.uk/perl/genetics/CGP/cosmic?action=mut_summary&id=52979
BRAF	NM_004333	53198	c.1785T>A	p.F595L	-	7:140453150-140453150	304699	CTCCATCGAGATTTCACTGTAGCTAGACCAAAATCACCTATTTTTACTGTGAGGTCTTCATGAAGAAATATATCTGAGGTGTAGTAAGTAAAGGAAAACAGTA	http://www.sanger.ac.uk/perl/genetics/CGP/cosmic?action=mut_summary&id=53198
NRAS	NM_002524	53223	c.181_183CAA>AAG	p.Q61K	-	1:115256528-115256530	30014	TCTCTCATGGCACTGTACTCTTCTTGTCCAGCTGTATCCAGTATGTCCAA	http://www.sanger.ac.uk/perl/genetics/CGP/cosmic?action=mut_summary&id=53223
PTEN	NM_000314.4	53243	c.964_964delA	p.N323fs*21	+	10:89720813-89720813	416888	TAGTACTTACTTTAACAAAAAATGATCTTGACAAAGCAAATAAAGACAAAGCCAACCGATACTTTTCTCCAAATTTTAAGGTCAGTTAA	http://www.sanger.ac.uk/perl/genetics/CGP/cosmic?action=mut_summary&id=53243
KRAS	NM_004985	87281	c.36_37TG>AT	p.G13C	-	12:25398282-25398283	553293	ATGATTCTGAATTAGCTGTATCGTCAAGGCACTCTTGCCTACGCCACCAGCTCCAACTACCACAAGTT	http://www.sanger.ac.uk/perl/genetics/CGP/cosmic?action=mut_summary&id=87281
KRAS	NM_004985	87298	c.180_181TC>AA	p.Q61K	-	12:25380277-25380278	87927	TTGCACTGTACTCCTCTTGACCTGCTGTGTCGAGAATATCCAAGAGACAGGTTTCTCCATCAATTACTACTTGCTTCCTG	http://www.sanger.ac.uk/perl/genetics/CGP/cosmic?action=mut_summary&id=87298
PTEN	NM_000314.4	87314	c.797_797delA	p.K267fs*9	+	10:89717772-89717772	421278	CTTTGAGTTCCCTCAGCCGTTACCTGTGTGTGGTGATATCAAAGTAGAGTTCTTCCACAAACAGAACAAGATGCTAAAA	http://www.sanger.ac.uk/perl/genetics/CGP/cosmic?action=mut_summary&id=87314
