# Supplementary material for: Fibroblast growth factor receptor 3 (FGFR3) aberrations in muscle-invasive urothelial carcinoma
Source: BMC Urol. 2018 Jul 31;18:68. doi: 10.1186/s12894-018-0380-1 (PMC6069868; doi:10.1186/s12894-018-0380-1)
Supplement: Supplementary file 2 — Table S2. Gene list of nCounter CodeSet. (XLSX 20 kb) [file 12894_2018_380_MOESM2_ESM.xlsx]

## Sheet: Supplementary Table 2
No.	Gene Symbol	Description
1	ABCB1	ATP-binding cassette, sub-family B (MDR/TAP), member 1
2	ABCC1	ATP-binding cassette, sub-family C (CFTR/MRP), member 1
3	ABCC2	ATP-binding cassette, sub-family C (CFTR/MRP), member 2
4	ABL1	c-abl oncogene 1, non-receptor tyrosine kinase
5	ACTR3B	ARP3 actin-related protein 3 homolog B (yeast)
6	AKT1	v-akt murine thymoma viral oncogene homolog 1
7	AKT2	v-akt murine thymoma viral oncogene homolog 2
8	AKT3	v-akt murine thymoma viral oncogene homolog 3 (protein kinase B, gamma)
9	ALCAM	activated leukocyte cell adhesion molecule
10	ALK	anaplastic lymphoma receptor tyrosine kinase
11	ANLN	anillin, actin binding protein
12	APC	adenomatous polyposis coli
13	APEX1	APEX nuclease (multifunctional DNA repair enzyme) 1
14	APOD	apolipoprotein D
15	AR	androgen receptor
16	ARID1A	AT rich interactive domain 1A (SWI-like)
17	ARID1B	AT rich interactive domain 1B (SWI1-like)
18	ARID2	AT rich interactive domain 2 (ARID, RFX-like)
19	ATM	ataxia telangiectasia mutated
20	ATRX	alpha thalassemia/mental retardation syndrome X-linked
21	AURKA	aurora kinase A
22	AURKB	aurora kinase B
23	BAG1	BCL2-associated athanogene
24	BCL2	B-cell CLL/lymphoma 2
25	BIRC5	baculoviral IAP repeat containing 5
26	BLVRA	biliverdin reductase A
27	BMP1	bone morphogenetic protein 1
28	BMP2	bone morphogenetic protein 2
29	BMX	BMX non-receptor tyrosine kinase
30	BRAF	v-raf murine sarcoma viral oncogene homolog B1
31	BRCA1	breast cancer 1, early onset
32	BRCA2	breast cancer 2, early onset
33	CAV1	caveolin 1, caveolae protein, 22kDa
34	CAV2	caveolin 2
35	CCNA1	cyclin A1
36	CCNA2	cyclin A2
37	CCNB1	cyclin B1
38	CCNB2	cyclin B2
39	CCND1	cyclin D1
40	CCND2	cyclin D2
41	CCNE1	cyclin E1
42	CD24	CD24 molecule
43	CD44	CD44 molecule (Indian blood group)
44	CD68	CD68 molecule
45	CDC20	cell division cycle 20 homolog (S. cerevisiae)
46	CDC6	cell division cycle 6 homolog (S. cerevisiae)
47	CDCA1	NUF2, NDC80 kinetochore complex component, homolog (S. cerevisiae)
48	CDH1	cadherin 1, type 1, E-cadherin (epithelial)
49	CDH2	cadherin 2, type 1, N-cadherin (neuronal)
50	CDH3	cadherin 3, type 1, P-cadherin (placental)
51	CDK4	cyclin-dependent kinase 4
52	CDK6	cyclin-dependent kinase 6
53	CDKN1A	cyclin-dependent kinase inhibitor 1A (p21, Cip1)
54	CDKN1B	Cyclin-dependent kinase inhibitor 1B (p27, Kip1)
55	CDKN2A	cyclin-dependent kinase inhibitor 2A (melanoma, p16, inhibits CDK4)
56	CENPF	centromere protein F, 350/400ka (mitosin)
57	CEP55	centrosomal protein 55kDa
58	CLDN3	claudin 3
59	CLDN4	claudin 4
60	CLDN7	claudin 7
61	CLTC	clathrin, heavy chain (Hc)
62	CSF1R	colony stimulating factor 1 receptor
63	CTNNB1	catenin (cadherin-associated protein), beta 1, 88kDa
64	CTSL2	cathepsin L2
65	CXCL12	chemokine (C-X-C motif) ligand 12 (stromal cell-derived factor 1)
66	CXCR2	interleukin 8 receptor, beta
67	CXCR4	chemokine (C-X-C motif) receptor 4
68	CXXC5	CXXC finger 5
69	DDR2	discoidin domain receptor tyrosine kinase 2
70	DHCR24	24-dehydrocholesterol reductase
71	DUSP4	dual specificity phosphatase 4
72	EGFR	epidermal growth factor receptor
73	EHF	ets homologous factor
74	ELF1	E74-like factor 1 (ets domain transcription factor)
75	ELF2	E74-like factor 2 (ets domain transcription factor)
76	ELF3	E74-like factor 3 (ets domain transcription factor, epithelial-specific )
77	ELF4	E74-like factor 4 (ets domain transcription factor)
78	ELF5	E74-like factor 5 (ets domain transcription factor)
79	ELK1	ELK1, member of ETS oncogene family
80	ELK3	ELK3, ETS-domain protein (SRF accessory protein 2)
81	ELK4	ELK4, ETS-domain protein (SRF accessory protein 1)
82	EPAS1	endothelial PAS domain protein 1
83	EPHA2	EPH receptor A2
84	EPHB4	EPH receptor B4
85	ERBB2	v-erb-b2 erythroblastic leukemia viral oncogene homolog 2, neuro/glioblastoma derived oncogene homolog (avian)
86	ERBB3	v-erb-b2 erythroblastic leukemia viral oncogene homolog 3 (avian)
87	ERBB4	v-erb-a erythroblastic leukemia viral oncogene homolog 4 (avian)
88	ERF	Ets2 repressor factor
89	ERG	v-ets erythroblastosis virus E26 oncogene homolog (avian)
90	ESR1	estrogen receptor 1
91	ETS1	v-ets erythroblastosis virus E26 oncogene homolog 1 (avian)
92	ETS2	v-ets erythroblastosis virus E26 oncogene homolog 2 (avian)
93	ETV1	ets variant 1
94	ETV2	ets variant 2
95	ETV3	ets variant 3
96	ETV4	ets variant 4
97	ETV5	ets variant 5
98	ETV6	ets variant 6
99	ETV7	ets variant 7
100	EXO1	exonuclease 1
101	EZH2	enhancer of zeste homolog 2 (Drosophila)
102	FASN	fatty acid synthase
103	FBXW7	F-box and WD repeat domain containing 7
104	FEV	FEV (ETS oncogene family)
105	FGFR1	fibroblast growth factor receptor 1
106	FGFR2	fibroblast growth factor receptor 2
107	FGFR3	fibroblast growth factor receptor 3
108	FGFR4	fibroblast growth factor receptor 4
109	FLI1	Friend leukemia virus integration 1
110	FLT1	fms-related tyrosine kinase 1 (vascular endothelial growth factor/vascular permeability factor receptor)
111	FLT3	fms-related tyrosine kinase 3
112	FLT4	fms-related tyrosine kinase 4
113	FOS	FBJ murine osteosarcoma viral oncogene homolog
114	FOXA1	forkhead box A1
115	FOXC1	forkhead box C1
116	FZD7	frizzled homolog 7 (Drosophila)
117	GABPA	GA binding protein transcription factor, alpha subunit 60kDa
118	GAPDH	glyceraldehyde-3-phosphate dehydrogenase
119	GNA11	guanine nucleotide binding protein (G protein), alpha 11 (Gq class)
120	GNAQ	guanine nucleotide binding protein (G protein), q polypeptide
121	GNAS	GNAS complex locus
122	GPR160	G protein-coupled receptor 160
123	GRB7	growth factor receptor-bound protein 7
124	GSTM1	glutathione S-transferase M1
125	GUSB	glucuronidase, beta
126	HIF1A	hypoxia inducible factor 1, alpha subunit (basic helix-loop-helix transcription factor)
127	HNF1A	HNF1 homeobox A
128	HRAS	v-Ha-ras Harvey rat sarcoma viral oncogene homolog
129	HSP90AA1	heat shock protein 90kDa alpha (cytosolic), class A member 1
130	HSPA1A	heat shock 70kDa protein 1A
131	HSPB1	heat shock 27kDa protein 1
132	ID1	inhibitor of DNA binding 1, dominant negative helix-loop-helix protein
133	ID2	inhibitor of DNA binding 2, dominant negative helix-loop-helix protein
134	ID4	inhibitor of DNA binding 4, dominant negative helix-loop-helix protein
135	IDH1	isocitrate dehydrogenase 1 (NADP+), soluble
136	IDH2	isocitrate dehydrogenase 2 (NADP+), mitochondrial
137	IGF1R	insulin-like growth factor 1 receptor
138	INPP4B	inositol polyphosphate-4-phosphatase, type II, 105kDa
139	ITK	IL2-inducible T-cell kinase
140	JAG1	jagged 1 (Alagille syndrome)
141	JAK1	Janus kinase 1 (a protein tyrosine kinase)
142	JAK2	Janus kinase 2 (a protein tyrosine kinase)
143	JAK3	Janus kinase 3 (a protein tyrosine kinase, leukocyte)
144	JUN	jun oncogene
145	KDR	kinase insert domain receptor (a type III receptor tyrosine kinase)
146	KIF2C	kinesin family member 2C
147	KIT	v-kit Hardy-Zuckerman 4 feline sarcoma viral oncogene homolog
148	KNTC2	NDC80 homolog, kinetochore complex component (S. cerevisiae)
149	KRAS	v-Ki-ras2 Kirsten rat sarcoma viral oncogene homolog
150	KRT14	keratin 14
151	KRT17	keratin 17
152	KRT5	keratin 5
153	KRT6A	keratin 6A
154	MAP2K1	mitogen-activated protein kinase kinase 1
155	MAPK1	mitogen-activated protein kinase 1
156	MAPK14	mitogen-activated protein kinase 14
157	MAPK3	mitogen-activated protein kinase 3
158	MAPK8	mitogen-activated protein kinase 8
159	MAPT	microtubule-associated protein tau
160	MCL1	myeloid cell leukemia sequence 1 (BCL2-related)
161	MDM2	Mdm2 p53 binding protein homolog (mouse)
162	MDM4	Mdm4 p53 binding protein homolog (mouse)
163	MELK	maternal embryonic leucine zipper kinase
164	MET	met proto-oncogene (hepatocyte growth factor receptor)
165	MIA	melanoma inhibitory activity
166	MKI67	antigen identified by monoclonal antibody Ki-67
167	MLH1	mutL homolog 1, colon cancer, nonpolyposis type 2 (E. coli)
168	MLPH	melanophilin
169	MME	membrane metallo-endopeptidase
170	MMP10	matrix metallopeptidase 10 (stromelysin 2)
171	MMP11	matrix metallopeptidase 11 (stromelysin 3)
172	MMP13	matrix metallopeptidase 13 (collagenase 3)
173	MMP2	matrix metallopeptidase 2 (gelatinase A, 72kDa gelatinase, 72kDa type IV collagenase)
174	MMP9	matrix metallopeptidase 9 (gelatinase B, 92kDa gelatinase, 92kDa type IV collagenase)
175	MPL	myeloproliferative leukemia virus oncogene
176	MTOR	mechanistic target of rapamycin (serine/threonine kinase)
177	MYBL2	v-myb myeloblastosis viral oncogene homolog (avian)-like 2
178	MYC	v-myc myelocytomatosis viral oncogene homolog (avian)
179	NAT1	N-acetyltransferase 1 (arylamine N-acetyltransferase)
180	NF1	neurofibromin 1
181	NFKB1	nuclear factor of kappa light polypeptide gene enhancer in B-cells 1
182	NFKB2	nuclear factor of kappa light polypeptide gene enhancer in B-cells 2 (p49/p100)
183	NOTCH1	notch 1
184	NOTCH2	notch 2
185	NOTCH3	notch 3
186	NOTCH4	notch 4
187	NPM1	nucleophosmin (nucleolar phosphoprotein B23, numatrin)
188	NRAS	neuroblastoma RAS viral (v-ras) oncogene homolog
189	NTRK1	neurotrophic tyrosine kinase, receptor, type 1
190	OLIG2	oligodendrocyte lineage transcription factor 2
191	ORC6L	origin recognition complex, subunit 6 like (yeast
192	PAK1	p21 protein (Cdc42/Rac)-activated kinase 1
193	PCNA	proliferating cell nuclear antigen
194	PDGFRA	platelet-derived growth factor receptor, alpha polypeptide
195	PDGFRB	platelet-derived growth factor receptor, beta polypeptide
196	PGR	progesterone receptor
197	PHGDH	phosphoglycerate dehydrogenase
198	PIK3CA	phosphoinositide-3-kinase, catalytic, alpha polypeptide
199	PIK3R1	phosphoinositide-3-kinase, regulatory subunit 1 (alpha)
200	POU5F1	POU class 5 homeobox 1
201	PTCH1	patched homolog 1 (Drosophila)
202	PTCH2	patched homolog 2 (Drosophila)
203	PTEN	phosphatase and tensin homolog
204	PTK2	PTK2 protein tyrosine kinase 2
205	PTPN11	protein tyrosine phosphatase, non-receptor type 11
206	PTTG1	pituitary tumor-transforming 1
207	PUM1	pumilio homolog 1 (Drosophila)
208	RB1	retinoblastoma 1
209	REL	v-rel reticuloendotheliosis viral oncogene homolog (avian)
210	RELB	v-rel reticuloendotheliosis viral oncogene homolog B
211	RET	ret proto-oncogene
212	ROS1	c-ros oncogene 1 , receptor tyrosine kinase
213	RRM2	ribonucleotide reductase M2 polypeptide
214	SCUBE2	gnal peptide, CUB domain, EGF-like 2
215	SFRP1	secreted frizzled-related protein 1
216	SLC39A6	solute carrier family 39 (zinc transporter), member 6
217	SMAD2	SMAD family member 2
218	SMAD4	SMAD family member 4
219	SMARCB1	SWI/SNF related, matrix associated, actin dependent regulator of chromatin, subfamily b, member 1
220	SMO	smoothened homolog (Drosophila)
221	SNAI1	snail homolog 1 (Drosophila)
222	SNAI2	snail homolog 2 (Drosophila)
223	SOX2	SRY (sex determining region Y)-box 2
224	SPDEF	SAM pointed domain containing ets transcription factor
225	SPI1	spleen focus forming virus (SFFV) proviral integration oncogene spi1
226	SPIB	Spi-B transcription factor (Spi-1/PU.1 related)
227	SPIC	Spi-C transcription factor (Spi-1/PU.1 related)
228	SRC	v-src sarcoma (Schmidt-Ruppin A-2) viral oncogene homolog (avian)
229	STAT3	signal transducer and activator of transcription 3 (acute-phase response factor)
230	STK11	serine/threonine kinase 11
231	SYK	spleen tyrosine kinase
232	TBP	TATA box binding protein
233	TEK	TEK tyrosine kinase, endothelial
234	TFRC	transferrin receptor (p90, CD71)
235	TIE1	tyrosine kinase with immunoglobulin-like and EGF-like domains 1
236	TIMP2	TIMP metallopeptidase inhibitor 2
237	TIMP3	TIMP metallopeptidase inhibitor 3
238	TIMP4	TIMP metallopeptidase inhibitor 4
239	TMEM45B	transmembrane protein 45B
240	TOP1	topoisomerase (DNA) I
241	TP53	tumor protein p53
242	TP63	tumor protein p63
243	TUBB	tubulin, beta
244	TWIST1	twist homolog 1 (Drosophila)
245	TYMS	thymidylate synthetase
246	UBE2C	ubiquitin-conjugating enzyme E2C
247	UBE2T	ubiquitin-conjugating enzyme E2T (putative)
248	VCAM1	vascular cell adhesion molecule 1
249	VEGFA	vascular endothelial growth factor A
250	VHL	von Hippel-Lindau tumor suppressor
251	VIM	vimentin
252	WNT3A	wingless-type MMTV integration site family, member 3A
253	WNT5A	wingless-type MMTV integration site family, member 5A
254	WNT5B	wingless-type MMTV integration site family, member 5B
255	YBX1	Y box binding protein 1
256	ZEB1	zinc finger E-box binding homeobox 1
257	ZEB2	zinc finger E-box binding homeobox 2
